# Supplementary material for: Insulin resistance indices and coronary risk in adults from Maracaibo city, Venezuela: A cross sectional study
Source: F1000Res. 2018 Mar 9;7:44. Originally published 2018 Jan 11. [Version 2] doi: 10.12688/f1000research.13610.2 (PMC6107995; doi:10.12688/f1000research.13610.2)
Supplement: MMSPS Insulin resistance indices and coronary risk dataset — BMI: Body Mass Index, WaistC: Waist Circumference, BP: Blood Pressure; hs-CRP: high Sensitivity C Reactive Protein. [file f1000research-7-15459-s0000.tgz]

Archive with 1 entries (1 files):
- afbf34a9-607a-4bf6-8882-478b9acf283e_MMSPS_Insulin_resistance_indices_and_coronary_risk_Dataset.xlsx
