# Supplementary material for: Insulin resistance indices and coronary risk in adults from Maracaibo city, Venezuela: A cross sectional study
Source: F1000Res. 2018 Mar 9;7:44. Originally published 2018 Jan 11. [Version 2] doi: 10.12688/f1000research.13610.2 (PMC6107995; doi:10.12688/f1000research.13610.2)
Supplement: MMSPS Insulin resistance indices and coronary risk dataset — BMI: Body Mass Index, WaistC: Waist Circumference, BP: Blood Pressure; hs-CRP: high Sensitivity C Reactive Protein. [file f1000research-7-15459-s0000.tgz › afbf34a9-607a-4bf6-8882-478b9acf283e_MMSPS_Insulin_resistance_indices_and_coronary_risk_Dataset.xlsx]

## Sheet: Hoja2
ID	Gender	Age	Weight	height	BMI	BMIClassification	WaistC	Total Cholesterol	Basal glycaemia	Insulin	HOMA2IR	Triglycerides	HDL-C	LDL-C	SystolicBP	DiastolicBP	TAG/HDL ratio	TyG	hs-CRP value	AbdominalObesity	hs-CRP	Diabetes	Coronary Risk10y	Coronary risk Categories (%)	HOMA2-IR categories	TyG categories	TAG/HDL ratio categories
2	Female	65	66.1	1.5	29.38	OverWeight	95	289	86	17.6	2.5	190	53	198	120	80	3.58	4.85	0.098	High	Normal	No DM	7.2	5 or more	2 OR MORE	4.5 or more	3 or more
3	Female	63	71.2	1.55	29.64	OverWeight	93	190	91	7.6	1.1	114.5	41	126.1	160	100	2.79	4.63	0	High	Normal	No DM	9.78	5 or more	<2	4.5 or more	<3
4	Female	43	83.1	1.71	28.42	OverWeight	100	169	90	18.1	2.6	111	35	111.8	130	80	3.17	4.6		High		No DM	2.05	<5	2 OR MORE	4.5 or more	3 or more
7	Female	53	71.6	1.65	26.3	OverWeight	91	273	100	18.5	2.8	282	37	179.6	120	80	7.62	5.12		High		No DM	6.11	5 or more	2 OR MORE	4.5 or more	3 or more
9	Male	42	97.9	1.75	31.97	Obese	109	185	111	15.4	2.4	177.9	38	111.42	120	90	4.68	4.95		High		No DM	6.29	5 or more	2 OR MORE	4.5 or more	3 or more
11	Female	47	81.5	1.55	33.92	Obese	96	216	107.5	18.2	2.8	81.85	53	146.63	130	80	1.54	4.54		High		No DM	2.53	<5	2 OR MORE	4.5 or more	<3
12	Male	32	103.2	1.74	34.09	Obese	109	177	95	11.8	1.8	98.14	33	124.37	110	75	2.97	4.57	0.461	High	Normal	No DM	3.01	<5	<2	4.5 or more	<3
13	Male	42	67.6	1.61	26.08	OverWeight	90	187	101	11.9	1.8	106	37	128.8	120	85	2.86	4.64		Normal		No DM	4.99	<5	<2	4.5 or more	<3
14	Female	45	88.5	1.57	35.9	Obese	105	260	96	24.6	3.6	209	57	161.2	110	80	3.67	4.95	0.394	High	Normal	No DM	2.34	<5	2 OR MORE	4.5 or more	3 or more
17	Female	37	102.4	1.68	36.28	Obese	112	189	94	20.5	3	109.1	62	105.18	150	110	1.76	4.62		High		No DM	0.75	<5	2 OR MORE	4.5 or more	<3
18	Male	38	98.4	1.76	31.77	Obese	106	294	90	15.6	2.3	226	40	208.8	140	100	5.65	4.96	0.53	High	Normal	No DM	6.52	5 or more	2 OR MORE	4.5 or more	3 or more
21	Male	47	80	1.75	26.12	OverWeight	103	166	79	14.8	2.1	96	36	110.8	140	80	2.67	4.47		High		No DM	4.78	<5	2 OR MORE	<4.5	<3
22	Male	49	83.3	1.66	30.23	Obese	103	677	104	11.9	1.8	1039	45.3		136	112	22.94	5.8	0.199	High	Normal	No DM	8.6	5 or more	<2	4.5 or more	3 or more
23	Female	55	66	1.6	25.78	OverWeight	103	224	92	18	2.6	128	45	153.4	120	70	2.84	4.69		High		No DM	5.44	5 or more	2 OR MORE	4.5 or more	<3
24	Male	34	106.2	1.72	35.9	Obese	121	264	117	19.9	3.1	159	38	194.2	130	90	4.18	4.92	1627	High	High	No DM	4.24	<5	2 OR MORE	4.5 or more	3 or more
25	Male	30	81.1	1.77	25.89	OverWeight	95	262	102	19.6	2.9	75	51	196	120	80	1.47	4.47		Normal		No DM	1.57	<5	2 OR MORE	<4.5	<3
26	Male	38	91.1	1.75	29.75	OverWeight	103	279	121.3	33.3	5.1	105	40	218	118	84	2.63	4.73		High		No DM	3.07	<5	2 OR MORE	4.5 or more	<3
28	Female	42	69.7	1.54	29.39	OverWeight	99	212	113	25.5	3.9	222	45	122.6	120	80	4.93	5.07	0.17	High	Normal	No DM	2.02	<5	2 OR MORE	4.5 or more	3 or more
29	Female	39	62.6	1.54	26.4	OverWeight	87	211	81	5.9	0.9	39.93	52	151.01	110	70	0.77	4.04	0.387	Normal	Normal	No DM	0.68	<5	<2	<4.5	<3
32	Female	48	80	1.62	30.48	Obese	96	230	101.7	27.9	4.1	242.1	38	143.58	190	115	6.37	5.06		High		No DM	6.7	5 or more	2 OR MORE	4.5 or more	3 or more
33	Female	30	71	1.62	27.05	OverWeight	95	187	94	12.2	1.8	214	32	112.2	120	70	6.69	4.95	1056	High	High	No DM	0.55	<5	<2	4.5 or more	3 or more
34	Male	49	73.1	1.61	28.2	OverWeight	94	219	115.5	28.9	4.4	130.9	39	153.82	125	80	3.36	4.81	0.853	Normal	High	No DM	6.25	5 or more	2 OR MORE	4.5 or more	3 or more
36	Female	52	72	1.56	29.59	OverWeight	94	189	96	14.8	2.2	148	54	105.4	120	80	2.74	4.78		High		No DM	3.15	<5	2 OR MORE	4.5 or more	<3
37	Female	54	71.1	1.66	25.8	OverWeight	101	235	343	20.5	7.5	64	48	174.2	90	70	1.33	5	3174	High	High	DM	5.53	5 or more	2 OR MORE	4.5 or more	<3
38	Male	46	100	1.77	31.92	Obese	107	241	86	10.5	1.5	91	51	171.8	110	70	1.78	4.48	0.278	High	Normal	No DM	3.36	<5	<2	<4.5	<3
40	Male	63	89.8	1.65	32.98	Obese	96.5	169	241	12	2.5	289	32	79.2	130	80	9.03	5.58		Normal		DM	15.24	5 or more	2 OR MORE	4.5 or more	3 or more
43	Female	53	93.8	1.61	36.19	Obese	114	217	98	26.5	3.9	172	45	137.6	120	80	3.82	4.87		High		No DM	4.95	<5	2 OR MORE	4.5 or more	3 or more
45	Male	36	85.6	1.74	28.27	OverWeight	94	240	92	20.6	3	121	43	172.8	145	80	2.81	4.66	0	Normal	Normal	No DM	4.66	<5	2 OR MORE	4.5 or more	<3
47	Male	57	89.9	1.62	34.26	Obese	113	221	103	12.8	2	116	40	157.8	200	120	2.9	4.69	0.922	High	High	No DM	9.91	5 or more	2 OR MORE	4.5 or more	<3
49	Female	57	69.4	1.51	30.44	Obese	91	225	116.3	12.2	1.9	135.8	55	142.84	104	66	2.47	4.83		High		No DM	2.86	<5	<2	4.5 or more	<3
50	Female	40	89.3	1.57	36.23	Obese	104	200	110.1	14.5	2.3	65.52	49	137.9	110	80	1.34	4.44		High		DM	2.88	<5	2 OR MORE	<4.5	<3
55	Female	32	82.3	1.59	32.55	Obese	103	167	80	17.6	2.5	159	32	103.2	100	75	4.97	4.73	3	High	High	No DM	0.46	<5	2 OR MORE	4.5 or more	3 or more
56	Male	45	96.6	1.67	34.64	Obese	112	173	111	15.1	2.4	61	43	117.8	130	70	1.42	4.41		High		No DM	3.44	<5	2 OR MORE	<4.5	<3
58	Male	38	66.5	1.7	23.01	Normal Weight	88	187	97	8.6	1.3	84	51	119.2	120	70	1.65	4.5		Normal		No DM	1.39	<5	<2	4.5 or more	<3
59	Female	57	64.5	1.51	28.29	OverWeight	98	241	117	7	1.1	256	46	143.8	160	100	5.57	5.15		High		No DM	9.48	5 or more	<2	4.5 or more	3 or more
60	Female	53	72	1.75	23.51	Normal Weight	81.28	216	100	12.7	1.9	93	52	145.4	110	70	1.79	4.57		Normal		No DM	2.41	<5	<2	4.5 or more	<3
61	Female	53	83.8	1.6	32.73	Obese	104	253	90.13	11.9	1.8	149.3	61	162.14	130	80	2.45	4.75	0	High	Normal	DM	6.19	5 or more	<2	4.5 or more	<3
62	Female	68	76.6	1.55	31.88	Obese	100	244	89	14.4	2.1	82	70	157.6	125	85	1.17	4.45		High		No DM	3.16	<5	2 OR MORE	<4.5	<3
63	Female	45	69.2	1.49	31.17	Obese	95	218	99	18.6	2.8	84	52	149.2	110	70	1.62	4.51	5632	High	High	No DM	1.33	<5	2 OR MORE	4.5 or more	<3
64	Female	35	70.3	1.62	26.79	OverWeight	85	242	103	11.7	1.8	102	42	179.6	120	70	2.43	4.63	0.06	Normal	Normal	No DM	1	<5	<2	4.5 or more	<3
65	Female	34	70.2	1.58	28.12	OverWeight	98	176	82	10.9	1.6	48.89	68	98.22	110	60	0.72	4.15	0.424	High	Normal	No DM	0.18	<5	<2	<4.5	<3
66	Male	60	88.6	1.71	30.3	Obese	104	151	95	17.7	2.6	101	26	104.8	125	85	3.88	4.58	1938	High	High	No DM	7.81	5 or more	2 OR MORE	4.5 or more	3 or more
68	Male	44	89.1	1.59	35.24	Obese	116	196	103	21.8	3.3	115	33	140	110	70	3.48	4.69		High		No DM	3.18	<5	2 OR MORE	4.5 or more	3 or more
69	Male	56	83.6	1.6	32.66	Obese	109	212	111.2	14.6	2.3	140.8	32	151.84	150	90	4.4	4.83		High		No DM	10.99	5 or more	2 OR MORE	4.5 or more	3 or more
72	Female	68	61.8	1.58	24.76	Normal Weight	89	215	104	13.7	2.1	104	48	146.2	110	80	2.17	4.64		Normal		No DM	6.02	5 or more	2 OR MORE	4.5 or more	<3
74	Male	56	70.4	1.61	27.16	OverWeight	96	160	101	11.1	1.7	78	55	89.4	120	80	1.42	4.49		Normal		No DM	3.29	<5	<2	<4.5	<3
75	Male	42	86	1.61	33.18	Obese	113	181	104.9	22.8	3.4	101.5	26	134.7	120	80	3.9	4.64		High		No DM	2.9	<5	2 OR MORE	4.5 or more	3 or more
76	Female	65	79.4	1.51	34.82	Obese	109	192	98	23.8	3.5	163	41	118.4	160	90	3.98	4.84		High		DM	16.87	5 or more	2 OR MORE	4.5 or more	3 or more
77	Female	48	81.9	1.52	35.45	Obese	113	185	165.4	21.8	3.8	127	39	120.6	140	90	3.26	4.98		High		DM	4.49	<5	2 OR MORE	4.5 or more	3 or more
78	Female	46	74.8	1.48	34.15	Obese	104	194	100.5	29.9	4.4	182.3	39	118.54	140	100	4.67	4.91		High		No DM	4.63	<5	2 OR MORE	4.5 or more	3 or more
79	Male	34	147.4	1.93	39.57	Obese	135	208	111	24.1	3.7	129	35	147.2	130	90	3.69	4.78		High		No DM	3.07	<5	2 OR MORE	4.5 or more	3 or more
80	Female	55	83.7	1.57	33.96	Obese	99	226	115	15.8	2.5	251	40	135.8	120	80	6.28	5.14	0.503	High	Normal	No DM	6.48	5 or more	2 OR MORE	4.5 or more	3 or more
81	Female	40	49.4	1.53	21.1	Normal Weight	78	199	91	6.3	0.9	72	54	130.6	120	80	1.33	4.39		Normal		No DM	1.07	<5	<2	<4.5	<3
83	Male	56	71.8	1.58	28.76	OverWeight	98	268	78	15.5	2.2	91	36	213.8	130	80	2.53	4.43	1425	High	High	No DM	15.35	5 or more	2 OR MORE	<4.5	<3
86	Male	56	60.4	1.62	23.01	Normal Weight	85	162	90	4.9	0.7	121	36	101.8	110	60	3.36	4.65		Normal		No DM	7.28	5 or more	<2	4.5 or more	3 or more
87	Female	33	65.9	1.58	26.4	OverWeight	71	207	79	8.3	1.2	78	51	140.4	100	60	1.53	4.36		Normal		No DM	0.29	<5	<2	<4.5	<3
94	Female	38	64.5	1.58	25.84	OverWeight	84	169	98	12.2	1.8	100	54	95	126	86	1.85	4.6	0.142	Normal	Normal	No DM	0.77	<5	<2	4.5 or more	<3
95	Female	52	62.5	1.6	24.41	Normal Weight	95	238	91	18.4	2.7	218	39	155.4	100	75	5.59	4.95	0.33	High	Normal	No DM	4.42	<5	2 OR MORE	4.5 or more	3 or more
96	Female	57	58.7	1.52	25.41	OverWeight	83	308	81	13.3	1.9	338	28	212.4	130	90	12.07	5.11	2042	Normal	High	No DM	24.26	5 or more	<2	4.5 or more	3 or more
97	Male	43	72.4	1.71	24.76	Normal Weight	90	210	101	10.5	1.6	169	58	118.2	110	70	2.91	4.87	0.133	Normal	Normal	No DM	2.1	<5	<2	4.5 or more	<3
98	Female	45	68	1.66	24.68	Normal Weight	93	165	100.5	7.5	1.2	110	47	96	120	70	2.34	4.66		High		No DM	2.24	<5	<2	4.5 or more	<3
99	Male	71	104.6	1.69	36.62	Obese	122	214	85	41	5.6	156	34	148.8	130	85	4.59	4.75	0.048	High	Normal	No DM	17.23	5 or more	2 OR MORE	4.5 or more	3 or more
101	Female	33	96.4	1.69	33.75	Obese	103	266	99	13.3	2	168.2	42	190.36	110	70	4	4.86		High		No DM	0.43	<5	2 OR MORE	4.5 or more	3 or more
102	Female	48	84.7	1.7	29.31	OverWeight	92	219	97	14.3	2.1	110.6	45	151.88	110	80	2.46	4.64		High		No DM	3.57	<5	2 OR MORE	4.5 or more	<3
103	Female	56	68.5	1.6	26.76	OverWeight	97	178	102	15.4	2.3	130	30	122	130	90	4.33	4.75		High		No DM	11.07	5 or more	2 OR MORE	4.5 or more	3 or more
105	Female	74	77.3	1.56	31.76	Obese	102	197	92	9.3	1.4	103	37	139.4	130	90	2.78	4.58	0.44	High	Normal	No DM	5.89	5 or more	<2	4.5 or more	<3
107	Female	45	43.6	1.52	18.87	Normal Weight	68	220	81	6.3	0.9	66	64	142.8	90	60	1.03	4.29	0	Normal	Normal	No DM	0.87	<5	<2	<4.5	<3
108	Female	47	59	1.61	22.76	Normal Weight	80	189	94	9.1	1.4	61	64	112.8	120	70	0.95	4.33	0	Normal	Normal	No DM	1.44	<5	<2	<4.5	<3
110	Female	56	63.7	1.54	26.86	OverWeight	97	189	173	11.8	2.1	220	43	102	140	80	5.12	5.27	0.981	High	High	DM	12.52	5 or more	2 OR MORE	4.5 or more	3 or more
111	Female	36	64	1.6	25	OverWeight	90	143	85	11	1.6	43	51	83.4	120	80	0.84	4.1		Normal		No DM	0.48	<5	<2	<4.5	<3
112	Male	72	78.8	1.69	27.59	OverWeight	107	207	145	11.1	1.9	208	58	107.4	160	80	3.59	5.16	0.382	High	Normal	DM	14.82	5 or more	<2	4.5 or more	3 or more
113	Male	46	140.8	1.76	45.45	Obese	132	153	116	29.6	4.5	92	56	78.6	130	100	1.64	4.64	0.503	High	Normal	No DM	1.96	<5	2 OR MORE	4.5 or more	<3
115	Male	42	91.9	1.68	32.56	Obese	107	183	90	13.6	2	68	50	119.4	120	80	1.36	4.36	0.405	High	Normal	No DM	1.69	<5	2 OR MORE	<4.5	<3
117	Female	66	115.3	1.56	47.38	Obese	121	183	100	15.7	2.4	127	41	116.6	130	80	3.1	4.72	0.562	High	Normal	No DM	5.72	5 or more	2 OR MORE	4.5 or more	3 or more
118	Female	31	58	1.52	25.1	OverWeight	86	245	92	15.6	2.3	104.8	54	170.04	110	70	1.94	4.59	0	Normal	Normal	No DM	0.21	<5	2 OR MORE	4.5 or more	<3
119	Male	40	81.4	1.75	26.58	OverWeight	95	199	85	11.9	1.7	65.06	42	143.99	100	70	1.55	4.31	0.225	Normal	Normal	No DM	2.05	<5	<2	<4.5	<3
120	Female	41	60	1.55	24.97	Normal Weight	80	181	97	10.6	1.6	81	40	124.8	110	90	2.03	4.48	1616	Normal	High	No DM	2.27	<5	<2	<4.5	<3
121	Male	38	167	1.8	51.54	Obese	163	173	100	24.1	3.6	147	34	109.6	160	110	4.32	4.8	0.289	High	Normal	No DM	4.41	<5	2 OR MORE	4.5 or more	3 or more
122	Male	63	90.3	1.74	29.83	OverWeight	105	271	103	10.7	1.7	198	36	195.4	110	70	5.5	4.96	0	High	Normal	No DM	9.88	5 or more	<2	4.5 or more	3 or more
123	Female	65	66	1.56	27.12	OverWeight	86	186	93	16.7	2.5	213	45	98.4	100	80	4.73	4.95		Normal		No DM	5.2	5 or more	2 OR MORE	4.5 or more	3 or more
124	Female	34	58	1.54	24.46	Normal Weight	81	237	103.5	6.2	1	112.05	44	170.59	102	70	2.55	4.68		Normal		No DM	0.65	<5	<2	4.5 or more	<3
125	Male	33	98.8	1.84	29.18	OverWeight	108	180	108	21	3.2	267	24	102.6	140	100	11.13	5.13	1166	High	High	No DM	3.48	<5	2 OR MORE	4.5 or more	3 or more
127	Female	44	90.4	1.67	32.41	Obese	89	279	91	11	1.6	173	58	186.4	110	70	2.98	4.83	2222	Normal	High	No DM	3.02	<5	<2	4.5 or more	<3
128	Male	62	94.8	1.8	29.26	OverWeight	106	166	173	10.3	1.9	155	35	100	130	80	4.43	5.1	0.712	High	Normal	DM	11.5	5 or more	<2	4.5 or more	3 or more
129	Male	57	86.5	1.68	30.65	Obese	103	195	107	9	1.4	94.52	50	126.1	120	80	1.89	4.61		High		No DM	3.45	<5	<2	4.5 or more	<3
133	Female	57	55.8	1.47	25.82	OverWeight	79	191	95	23.4	3.4	73	44	132.4	120	60	1.66	4.42	0.269	Normal	Normal	No DM	5.7	5 or more	2 OR MORE	<4.5	<3
134	Male	56	71.9	1.67	25.78	OverWeight	96.5	224	107	27.3	4.1	174	40	149.2	110	70	4.35	4.92	0.38	Normal	Normal	No DM	5.2	5 or more	2 OR MORE	4.5 or more	3 or more
137	Male	56	79.1	1.79	24.69	Normal Weight	101	155	102	11.1	1.7	251.5	38	66.7	122	87	6.62	5.08	1169	High	High	No DM	3.03	<5	<2	4.5 or more	3 or more
139	Male	30	117.9	1.69	41.28	Obese	130	243	80	61.9	7.9	173.2	40	168.36	130	90	4.33	4.77	0	High	Normal	No DM	3.51	<5	2 OR MORE	4.5 or more	3 or more
140	Female	48	68.5	1.5	30.44	Obese	92	287	97	10.8	1.6	334	49	171.2	120	80	6.82	5.19	4135	High	High	No DM	4.92	<5	<2	4.5 or more	3 or more
141	Female	47	92.2	1.56	37.89	Obese	116	198	101	26.6	3.9	107	43	133.6	120	90	2.49	4.64	1455	High	High	No DM	4.14	<5	2 OR MORE	4.5 or more	<3
143	Male	41	89.6	1.67	32.13	Obese	105	161	103	18.3	2.8	404	27		125	80	14.96	5.32		High		No DM	2.77	<5	2 OR MORE	4.5 or more	3 or more
144	Male	67	77.8	1.7	26.92	OverWeight	103	166	87.93	7.6	1.1	80.83	57	92.83	135	85	1.42	4.43		High		No DM	7.27	5 or more	<2	<4.5	<3
147	Male	55	85.9	1.77	27.42	OverWeight	103	290	172	26.4	4.6	266.3	39	197.74	125	80	6.83	5.37		High		DM	11.89	5 or more	2 OR MORE	4.5 or more	3 or more
149	Female	46	52.1	1.6	20.35	Normal Weight	81	182	99	6.8	1	43	34	139.4	110	60	1.26	4.18	0.208	Normal	Normal	No DM	3.66	<5	<2	<4.5	<3
151	Male	48	62.7	1.72	21.19	Normal Weight	84	237	101.8	7.3	1.1	349.4	44	123.12	120	70	7.94	5.24		Normal		No DM	3.58	<5	<2	4.5 or more	3 or more
152	Female	46	103.5	1.66	37.56	Obese	121	209	143	18.4	3.1	153	56	122.4	144	98	2.73	5		High		DM	3.21	<5	2 OR MORE	4.5 or more	<3
153	Male	49	96	1.73	32.08	Obese	104	201	97	11.5	1.7	104	36	144.2	120	70	2.89	4.61		High		No DM	3.75	<5	<2	4.5 or more	<3
156	Female	54	73	1.53	31.18	Obese	95	231	95	11.7	1.8	282	46	128.6	140	90	6.13	5.1	0.814	High	High	No DM	6.72	5 or more	<2	4.5 or more	3 or more
157	Female	56	49.5	1.5	22	Normal Weight	79	240	112	10.5	1.7	94	41	180.2	110	70	2.29	4.63	0.054	Normal	Normal	No DM	4.15	<5	<2	4.5 or more	<3
158	Male	67	101.8	1.8	31.42	Obese	116	156	108	19.9	3	467	30		120	85	15.57	5.41	0.19	High	Normal	No DM	6.53	5 or more	2 OR MORE	4.5 or more	3 or more
164	Male	48	102	1.75	33.31	Obese	102	170	92	8.9	1.3	42	53	108.6	120	80	0.79	4.13		High		No DM	2.25	<5	<2	<4.5	<3
165	Female	43	80.6	1.65	29.61	OverWeight	92	213	97	19.9	2.9	83	41	155.4	115	70	2.02	4.5	0.367	High	Normal	No DM	1.58	<5	2 OR MORE	4.5 or more	<3
166	Female	73	69.7	1.48	31.82	Obese	101	145	156	19.6	3.4	64.13	42	90.17	130	80	1.53	4.61		High		DM	6.25	5 or more	2 OR MORE	4.5 or more	<3
169	Male	42	103	1.8	31.79	Obese	110	223	127.6	34.7	5.4	68.41	49	160.32	142	92	1.4	4.54		High		DM	5.38	5 or more	2 OR MORE	4.5 or more	<3
170	Female	31	49.9	1.6	19.49	Normal Weight	73	237	87	10.3	1.5	131	49	161.8	107	70	2.67	4.67	0.6	Normal	Normal	No DM	0.25	<5	<2	4.5 or more	<3
171	Female	56	77.1	1.54	32.51	Obese	104	194	85	19.8	2.8	80.07	52	125.99	140	100	1.54	4.41	0.214	High	Normal	No DM	6	5 or more	2 OR MORE	<4.5	<3
172	Female	54	64.5	1.54	27.2	OverWeight	88	227	94	8.8	1.3	144	36	162.2	130	80	4	4.76	0.225	Normal	Normal	No DM	5.8	5 or more	<2	4.5 or more	3 or more
173	Female	35	87.3	1.61	33.68	Obese	105	182	98	17.1	2.6	105	60	101	125	85	1.75	4.62	0.278	High	Normal	No DM	0.33	<5	2 OR MORE	4.5 or more	<3
174	Male	60	84.9	1.78	26.8	OverWeight	93	217	98	14	2.1	143	35	153.4	145	97	4.09	4.77	0.174	Normal	Normal	No DM	10.37	5 or more	2 OR MORE	4.5 or more	3 or more
175	Female	35	62.9	1.53	26.87	OverWeight	94	235	88	12.2	1.8	149	44	161.2	106	79	3.39	4.74		High		No DM	0.57	<5	<2	4.5 or more	3 or more
178	Male	32	72.1	1.69	25.24	OverWeight	95.5	242	86	9.2	1.3	193	37	166.4	120	70	5.22	4.86	0.482	Normal	Normal	No DM	2.31	<5	<2	4.5 or more	3 or more
179	Male	46	82.5	1.69	28.89	OverWeight	106	215	98	18.1	2.7	111.6	42	150.68	140	85	2.66	4.65	0.397	High	Normal	No DM	5.42	5 or more	2 OR MORE	4.5 or more	<3
181	Female	43	53.1	1.54	22.39	Normal Weight	83	213	102	11.1	1.7	74.42	52	146.12	110	60	1.43	4.47	0.136	Normal	Normal	No DM	1.09	<5	<2	<4.5	<3
182	Male	51	77.9	1.64	28.96	OverWeight	101	259	86	20.4	2.9	326	55	138.8	130	80	5.93	5.12	0.281	High	Normal	No DM	9.3	5 or more	2 OR MORE	4.5 or more	3 or more
184	Male	39	75	1.69	26.26	OverWeight	90	220	98.51	15.8	2.4	207.9	44	134.42	130	90	4.73	4.96	2674	Normal	High	No DM	3.9	<5	2 OR MORE	4.5 or more	3 or more
188	Male	35	107	1.74	35.34	Obese	121	233	94	35.5	5	85	43	173	130	70	1.98	4.49	0.258	High	Normal	No DM	2.55	<5	2 OR MORE	<4.5	<3
189	Female	67	47	1.5	20.89	Normal Weight	80	241	98.58	6.1	0.9	96.57	46	175.69	120	60	2.1	4.58	0	Normal	Normal	No DM	6.38	5 or more	<2	4.5 or more	<3
190	Male	55	77.1	1.75	25.18	OverWeight	100	183	87.68	12	1.8	126.9	58	99.62	130	90	2.19	4.66	0.717	High	Normal	No DM	8.66	5 or more	<2	4.5 or more	<3
191	Male	54	89.9	1.63	33.84	Obese	112	166	106	24	3.6	149	37	99.2	130	90	4.03	4.83		High		No DM	6.64	5 or more	2 OR MORE	4.5 or more	3 or more
192	Female	43	65	1.7	22.49	Normal Weight	83	176	213	19.2	3.7	123	60	91.4	120	80	2.05	5.09	0.418	Normal	Normal	DM	2.37	<5	2 OR MORE	4.5 or more	<3
193	Female	62	83.2	1.51	36.49	Obese	106	256	151	19.2	3.3	217	30	182.6	120	80	7.23	5.2		High		DM	12.27	5 or more	2 OR MORE	4.5 or more	3 or more
194	Female	35	62.2	1.59	24.6	Normal Weight	80	151	91	7.4	1.1	24.15	54	92.17	110	70	0.45	3.85	0.448	Normal	Normal	No DM	0.24	<5	<2	<4.5	<3
195	Female	36	91.5	1.71	31.29	Obese	90	159	99.34	12.7	1.9	55.3	61	86.94	110	80	0.91	4.31	0.236	Normal	Normal	No DM	0.31	<5	<2	<4.5	<3
197	Female	44	88.1	1.56	36.2	Obese	107	259	350	8	3.2	144.6	50	180.08	110	80	2.89	5.42	0.043	High	Normal	DM	2.12	<5	2 OR MORE	4.5 or more	<3
198	Male	30	100	1.78	31.56	Obese	107	286	94	18.6	2.7	116	42	220.8	110	79	2.76	4.65	0.562	High	Normal	No DM	4.07	<5	2 OR MORE	4.5 or more	<3
200	Female	58	73.2	1.55	30.47	Obese	100	187	80	10.5	1.5	117	33	130.6	130	80	3.55	4.57	0.124	High	Normal	No DM	8.6	5 or more	<2	4.5 or more	3 or more
203	Female	46	98.7	1.49	44.46	Obese	107	176	101	35.6	5.2	82	43	116.6	110	80	1.91	4.51		High		No DM	2.93	<5	2 OR MORE	4.5 or more	<3
205	Male	55	95.2	1.77	30.39	Obese	114	183	104	19.2	2.9	257	31	100.6	127	95	8.29	5.1	0.139	High	Normal	No DM	8.87	5 or more	2 OR MORE	4.5 or more	3 or more
206	Female	42	59.6	1.61	22.99	Normal Weight	85	235	82	12.9	1.8	47.61	66	159.48	120	80	0.72	4.13		Normal		No DM	1.08	<5	<2	<4.5	<3
207	Female	50	84.8	1.47	39.24	Obese	113	252	92	14.5	2.1	189.5	36	178.1	110	80	5.26	4.88	1222	High	High	No DM	5.11	5 or more	2 OR MORE	4.5 or more	3 or more
210	Female	52	71.9	1.53	30.71	Obese	92	222	235	14.4	3	88	44	160.4	140	75	2	4.97	0.399	High	Normal	DM	12.69	5 or more	2 OR MORE	4.5 or more	<3
211	Female	34	66.8	1.6	26.09	OverWeight	88	128	99	21.6	3.2	70	41	73	100	70	1.71	4.42		Normal		No DM	0.31	<5	2 OR MORE	<4.5	<3
212	Male	35	88.5	1.64	32.9	Obese	100	249	103	12.3	1.9	133	37	185.4	140	100	3.59	4.76		High		No DM	4.89	<5	<2	4.5 or more	3 or more
213	Female	42	79.8	1.65	29.31	OverWeight	88	218	83	11.6	1.7	115	47	148	130	80	2.45	4.58	0	Normal	Normal	No DM	1.89	<5	<2	4.5 or more	<3
215	Male	44	83.8	1.77	26.75	OverWeight	99	177	115	10.6	1.7	145	32	116	130	90	4.53	4.86	0.209	High	Normal	No DM	5.32	5 or more	<2	4.5 or more	3 or more
216	Female	51	65.5	1.52	28.35	OverWeight	92	369	87.94	15.4	2.2	175.5	64	269.9	100	64	2.74	4.82	0.312	High	Normal	No DM	1.94	<5	2 OR MORE	4.5 or more	<3
218	Male	33	60	1.72	20.28	Normal Weight	80	148	84	7.7	1.1	43.31	48	91.34	120	75	0.9	4.1	0.197	Normal	Normal	No DM	0.92	<5	<2	<4.5	<3
220	Female	73	79.7	1.47	36.88	Obese	113	262	101	15.1	2.3	188	55	169.4	130	80	3.42	4.93	1258	High	High	No DM	5.26	5 or more	2 OR MORE	4.5 or more	3 or more
221	Female	45	79.3	1.66	28.78	OverWeight	95	147	102	18.1	2.7	201	40	66.8	130	80	5.03	4.96	0.601	High	Normal	No DM	1.93	<5	2 OR MORE	4.5 or more	3 or more
224	Male	53	94	1.67	33.71	Obese	110	198	116	16.3	2.6	168	42	122.4	115	75	4	4.94	0.006	High	Normal	No DM	6.33	5 or more	2 OR MORE	4.5 or more	3 or more
225	Female	47	96.1	1.63	36.17	Obese	110	296	99	20.8	3.1	252.6	46	199.48	110	70	5.49	5.06		High		No DM	2.68	<5	2 OR MORE	4.5 or more	3 or more
226	Male	61	104.2	1.7	36.06	Obese	122	223	103	28.6	4.2	159	27	164.2	140	90	5.89	4.85	0.213	High	Normal	No DM	13.77	5 or more	2 OR MORE	4.5 or more	3 or more
228	Female	45	55.4	1.48	25.29	OverWeight	86	205	94.4	11.9	1.8	210	51	112	110	60	4.12	4.95		Normal			1.33	<5	<2	4.5 or more	3 or more
231	Female	39	48.6	1.67	17.43	Bajo Peso	73	175	95	2.7	0.4	34.73	45	123.05	110	80	0.77	4.05	0.212	Normal	Normal	No DM	1.15	<5	<2	<4.5	<3
233	Male	58	70.8	1.7	24.5	Normal Weight	94	169	96	6.8	1	107	30	117.6	130	90	3.57	4.62		Normal		No DM	10.18	5 or more	<2	4.5 or more	3 or more
236	Male	50	82.2	1.7	28.44	OverWeight	103	255	106	21.7	3.3	178	45	174.4	120	90	3.96	4.92		High		No DM	7.09	5 or more	2 OR MORE	4.5 or more	3 or more
237	Female	38	132.2	1.5	58.76	Obese	142	198	132	65.1	9.5	104	40	137.2	120	80	2.6	4.76	2356	High	High	DM	1.2	<5	2 OR MORE	4.5 or more	<3
238	Female	46	75.5	1.63	28.42	OverWeight	89	244	97	8.1	1.2	139	60	156.2	100	60	2.32	4.75	0.073	Normal	Normal	No DM	0.99	<5	<2	4.5 or more	<3
244	Female	34	69.9	1.64	25.99	OverWeight	87	196	97	14.7	2.2	57.76	48	136.45	110	80	1.2	4.32	0.091	Normal	Normal	No DM	0.57	<5	2 OR MORE	<4.5	<3
246	Male	32	71.7	1.65	26.34	OverWeight	94	182	113	8.3	1.3	55	48	123	115	75	1.15	4.37		Normal		No DM	1.1	<5	<2	<4.5	<3
247	Female	62	66	1.63	24.84	Normal Weight	90	206	113	11.2	1.8	76	45	145.8	140	90	1.69	4.53		Normal		No DM	8.25	5 or more	<2	4.5 or more	<3
248	Male	74	83.7	1.68	29.66	OverWeight	109	225	88	13.9	2	117	43	158.6	155	80	2.72	4.62		High		No DM	19.36	5 or more	2 OR MORE	4.5 or more	<3
249	Male	51	67.9	1.67	24.35	Normal Weight	92	175	105.7	26.6	4	129.4	27	122.12	120	80	4.79	4.76		Normal		No DM	4.45	<5	2 OR MORE	4.5 or more	3 or more
250	Female	45	62	1.63	23.34	Normal Weight	82	181	87	11.5	1.7	96	43	118.8	110	72	2.23	4.52		Normal		No DM	1.58	<5	<2	4.5 or more	<3
251	Male	36	89.1	1.64	33.13	Obese	114	203	86	14.5	2.1	82	47	139.6	120	80	1.74	4.43	0.171	High	Normal	No DM	1.59	<5	2 OR MORE	<4.5	<3
252	Female	37	81.3	1.65	29.86	OverWeight	100	210	92	7.6	1.1	106.3	46	142.74	110	70	2.31	4.59	0.067	High	Normal	No DM	0.63	<5	<2	4.5 or more	<3
254	Female	50	79.7	1.63	30	Obese	102	156	83	33.9	4.6	122	35	96.6	110	70	3.49	4.61		High		No DM	1.84	<5	2 OR MORE	4.5 or more	3 or more
255	Female	46	76.3	1.62	29.07	OverWeight	82	279	90	20.1	2.9	294.3	30	190.14	110	70	9.81	5.09		Normal		No DM	3.49	<5	2 OR MORE	4.5 or more	3 or more
256	Male	38	64.1	1.65	23.54	Normal Weight	85	182	90	9.3	1.4	60	36	134	110	70	1.67	4.3	0.969	Normal	High	No DM	1.86	<5	<2	<4.5	<3
258	Female	38	75	1.67	26.89	OverWeight	90	173	92	16.7	2.5	88	43	112.4	140	80	2.05	4.5		Normal		No DM	1.56	<5	2 OR MORE	4.5 or more	<3
260	Male	49	61.8	1.82	18.66	Normal Weight	76	140	94	10.5	1.6	57	36	92.6	120	80	1.58	4.29		Normal		No DM	1.64	<5	<2	<4.5	<3
263	Male	42	84.2	1.74	27.81	OverWeight	98.5	258	129	24.9	4	260	32	174	130	90	8.13	5.21	0.204	High	Normal	DM	7.9	5 or more	2 OR MORE	4.5 or more	3 or more
265	Female	57	63.9	1.53	27.3	OverWeight	92	238	106.1	38.7	5.6	135.7	42	168.86	110	70	3.23	4.79		High		No DM	4.15	<5	2 OR MORE	4.5 or more	3 or more
266	Female	47	66.3	1.6	25.9	OverWeight	87	214	85	14.9	2.1	80.37	47	150.93	150	100	1.71	4.41	0.078	Normal	Normal	No DM	5.19	5 or more	2 OR MORE	<4.5	<3
268	Female	43	70.8	1.63	26.65	OverWeight	85	237	100	16.1	2.4	90	59	160	120	70	1.53	4.55	1.05	Normal	High	No DM	1.85	<5	2 OR MORE	4.5 or more	<3
270	Male	39	107.2	1.86	30.99	Obese	115	199	91	13.2	1.9	77	60	123.6	110	70	1.28	4.43	0.445	High	Normal	No DM	0.95	<5	<2	<4.5	<3
271	Female	73	74	1.52	32.03	Obese	112	228	106	16	2.5	182	42	149.6	130	80	4.33	4.93		High		No DM	5.52	5 or more	2 OR MORE	4.5 or more	3 or more
272	Female	50	58.1	1.53	24.82	Normal Weight	100	187	93	13	1.9	79	62	109.2	130	83	1.27	4.45	0.455	High	Normal	No DM	1.7	<5	<2	<4.5	<3
275	Male	52	109.8	1.78	34.65	Obese	120	213	128	18.3	3	77	29	168.6	180	120	2.66	4.6	1302	High	High	DM	16.34	5 or more	2 OR MORE	4.5 or more	<3
276	Female	58	86	1.66	31.21	Obese	106	292	122	20.7	3.3	114	46	223.2	110	70	2.48	4.77		High		No DM	4.93	<5	2 OR MORE	4.5 or more	<3
278	Female	55	58.7	1.58	23.51	Normal Weight	95	147	101	9.6	1.5	31	63	77.8	100	60	0.49	4.02	0.55	High	Normal	No DM	1.09	<5	<2	<4.5	<3
279	Male	33	82.7	1.72	27.95	OverWeight	102	175	98	14.5	2.2	64	33	129.2	105	72	1.94	4.37		High		No DM	1.89	<5	2 OR MORE	<4.5	<3
280	Female	58	70.8	1.61	27.31	OverWeight	89	298	102	10.4	1.6	103	42	235.4	110	70	2.45	4.63	0.076	Normal	Normal	No DM	5.87	5 or more	<2	4.5 or more	<3
281	Female	53	59.5	1.52	25.75	OverWeight	93	214	120.9	14.12	2.3	250.8	52	111.84	105	77	4.82	5.16		High		No DM	2.41	<5	2 OR MORE	4.5 or more	3 or more
283	Female	57	70	1.5	31.11	Obese	100	492	124	20.8	3.3	993	26		130	90	38.19	5.86	4017	High	High	No DM	24.26	5 or more	2 OR MORE	4.5 or more	3 or more
284	Female	68	71	1.46	33.31	Obese	104	238	112	14.7	2.3	164	47	158.2	110	70	3.49	4.91	0.59	High	Normal	No DM	3.58	<5	2 OR MORE	4.5 or more	3 or more
285	Female	44	55.4	1.51	24.3	Normal Weight	82	207	88	9.8	1.4	220	36	127	115	75	6.11	4.94	0	Normal	Normal	No DM	1.76	<5	<2	4.5 or more	3 or more
286	Male	54	79	1.75	25.8	OverWeight	102	202	159	6.7	1.2	156	39	131.8	110	70	4	5.06	0.213	High	Normal	DM	7.18	5 or more	<2	4.5 or more	3 or more
287	Male	57	74.2	1.67	26.61	OverWeight	110	164	138	19.3	3.2	169	63	67.2	130	80	2.68	5.03	0.153	High	Normal	DM	7.51	5 or more	2 OR MORE	4.5 or more	<3
289	Female	33	56.1	1.63	21.11	Normal Weight	79	127	77	8.9	1.3	66.87	59	54.63	96	50	1.13	4.27		Normal		No DM	0.18	<5	<2	<4.5	<3
290	Female	60	72.3	1.54	30.49	Obese	99	228	89	18	2.6	83.78	37	174.24	140	100	2.26	4.46	0.086	High	Normal	No DM	11.63	5 or more	2 OR MORE	<4.5	<3
293	Male	35	77.8	1.74	25.7	OverWeight	90.5	217	93	49.3	6.8	264	40	124.2	115	78	6.6	5.05		Normal		No DM	1.92	<5	2 OR MORE	4.5 or more	3 or more
295	Male	53	85.2	1.69	29.83	OverWeight	103	216	94	8.8	1.3	117	25	167.6	110	75	4.68	4.65	0.076	High	Normal	No DM	9.57	5 or more	<2	4.5 or more	3 or more
301	Female	45	62.9	1.55	26.18	OverWeight	92	211	101	14.8	2.2	72	49	147.6	130	80	1.47	4.45		High		No DM	2.57	<5	2 OR MORE	<4.5	<3
302	Male	46	91.7	1.77	29.27	OverWeight	104	248	100.6	8	1.2	180.5	39	172.9	130	80	4.63	4.9	0.24	High	Normal	No DM	5.91	5 or more	<2	4.5 or more	3 or more
303	Male	37	85	1.73	28.4	OverWeight	101	244	108	26	3.9	171	48	161.8	130	90	3.56	4.91		High		No DM	3.85	<5	2 OR MORE	4.5 or more	3 or more
305	Female	41	77.6	1.56	31.89	Obese	86	220	90	14.5	2.1	227	32	142.6	118	80	7.09	4.96	0.665	Normal	Normal	No DM	3.4	<5	2 OR MORE	4.5 or more	3 or more
306	Male	33	60.8	1.66	22.06	Normal Weight	86	143	88	6.5	1	64.14	55	75.17	110	64	1.17	4.32	0.028	Normal	Normal	No DM	0.57	<5	<2	<4.5	<3
311	Male	74	57.4	1.52	24.84	Normal Weight	96	193	113	11.4	1.8	88	35	140.4	140	70	2.51	4.6	0.329	Normal	Normal	No DM	16.49	5 or more	<2	4.5 or more	<3
312	Male	55	103.8	1.76	33.51	Obese	121	195	111	25.1	3.8	131	36	132.8	140	80	3.64	4.79		High		DM	10.47	5 or more	2 OR MORE	4.5 or more	3 or more
315	Male	41	91.3	1.74	30.16	Obese	106	312	103	14	2.1	134	24	261.2	133	96	5.58	4.77	0.368	High	Normal	No DM	8.72	5 or more	2 OR MORE	4.5 or more	3 or more
316	Female	38	70.8	1.6	27.66	OverWeight	97	188	95	7.2	1.1	119.6	50	114.08	130	90	2.39	4.67		High		No DM	1.07	<5	<2	4.5 or more	<3
318	Male	57	78.2	1.67	28.04	OverWeight	98	229	99	11.8	1.8	109	43	164.2	120	80	2.53	4.64		High		No DM	9.05	5 or more	<2	4.5 or more	<3
319	Female	39	107.6	1.57	43.65	Obese	117	157	82	34.3	4.7	74	53	89.2	130	95	1.4	4.36	0.029	High	Normal	No DM	0.94	<5	2 OR MORE	<4.5	<3
320	Male	58	75.1	1.7	25.99	OverWeight	100	159	95.5	16.1	2.4	91.2	51	89.76	120	80	1.79	4.54	0.348	High	Normal	No DM	1.89	<5	2 OR MORE	4.5 or more	<3
321	Male	40	81.9	1.72	27.68	OverWeight	95	192	95	15.8	2.3	115	48	121	140	90	2.4	4.65		Normal		No DM	2.7	<5	2 OR MORE	4.5 or more	<3
322	Female	42	54.9	1.48	25.06	OverWeight	85	211	105	16.6	2.5	102.2	48	142.56	111	70	2.13	4.64	0.628	Normal	Normal	No DM	1.19	<5	2 OR MORE	4.5 or more	<3
323	Female	50	78	1.62	29.72	OverWeight	110	172	105	15.8	2.4	169	49	89.2	120	80	3.45	4.89	0	High	Normal	No DM	4.49	<5	2 OR MORE	4.5 or more	3 or more
324	Female	38	60	1.4	30.61	Obese	101	197	90.57	17.1	2.5	44.76	42	146.05	110	70	1.07	4.15	0.381	High	Normal	No DM	0.71	<5	2 OR MORE	<4.5	<3
325	Female	47	64	1.64	23.8	Normal Weight	97.5	189	114	14.1	2.2	166	36	119.8	120	80	4.61	4.92	2647	High	High	No DM	4.26	<5	2 OR MORE	4.5 or more	3 or more
326	Female	35	68	1.6	26.56	OverWeight	93	202	103	17	2.6	84	51	134.2	100	80	1.65	4.53		High		No DM	0.89	<5	2 OR MORE	4.5 or more	<3
329	Male	59	90.4	1.74	29.86	OverWeight	104	166	98	24.7	3.6	214	46	77.2	150	90	4.65	4.98		High		No DM	6.62	5 or more	2 OR MORE	4.5 or more	3 or more
330	Male	31	93.4	1.82	28.2	OverWeight	95	188	84	6	0.9	84	30	141.2	120	69	2.8	4.43		Normal		No DM	1.72	<5	<2	<4.5	<3
331	Female	46	80.4	1.69	28.15	OverWeight	99	264	95.41	24.3	3.5	105.3	58	184.94	115	100	1.82	4.61	0.466	High	Normal	No DM	4.06	<5	2 OR MORE	4.5 or more	<3
332	Female	46	65.5	1.57	26.57	OverWeight	82	143	104	15.8	2.4	126	41	76.8	100	60	3.07	4.74		Normal		No DM	1.34	<5	2 OR MORE	4.5 or more	3 or more
333	Male	30	90.9	1.77	29.01	OverWeight	105	152	80	25.4	3.5	80	44	92	115	70	1.82	4.38		High		No DM	0.66	<5	2 OR MORE	<4.5	<3
334	Male	45	82.1	1.77	26.21	OverWeight	106	211	104	9.3	1.4	86	54	139.8	140	110	1.59	4.55	0.162	High	Normal	No DM	4.26	<5	<2	4.5 or more	<3
336	Female	48	72	1.52	31.16	Obese	100	264	80	10.2	1.4	271	43	166.8	120	77	6.3	4.99		High		No DM	4.41	<5	<2	4.5 or more	3 or more
337	Female	36	93	1.63	35	Obese	107	200	97	52.1	7.2	96	52	128.8	120	80	1.85	4.57	1794	High	High	No DM	0.77	<5	2 OR MORE	4.5 or more	<3
338	Female	43	78.5	1.46	36.83	Obese	101	172	96	10.5	1.6	87	36	118.6	110	60	2.42	4.52	0.58	High	Normal	No DM	1.29	<5	<2	4.5 or more	<3
339	Female	57	97	1.64	36.06	Obese	120	244	147	25.9	4.3	172	56	153.6	140	90	3.07	5.07	1503	High	High	DM	11.41	5 or more	2 OR MORE	4.5 or more	3 or more
340	Female	57	75.4	1.48	34.42	Obese	101	167	89	11.2	1.6	340	25	74	130	100	13.6	5.16	6069	High	High	No DM	13.82	5 or more	<2	4.5 or more	3 or more
341	Male	60	68.2	1.69	23.88	Normal Weight	94	207	90.2	5.7	0.9	101.6	41	145.68	140	100	2.48	4.56	1.12	Normal	High	No DM	18.42	5 or more	<2	4.5 or more	<3
342	Female	42	57.5	1.57	23.33	Normal Weight	82.5	192	99	7.7	1.2	48	59	123.4	110	60	0.81	4.23	0.158	Normal	Normal	No DM	0.79	<5	<2	<4.5	<3
343	Female	47	66.4	1.61	25.62	OverWeight	91	246	98	17.9	2.7	123	46	175.4	120	80	2.67	4.7	1649	High	High	No DM	3.41	<5	2 OR MORE	4.5 or more	<3
344	Male	51	103.1	1.67	36.97	Obese	115	183	83	26.1	3.6	152	45	107.6	120	90	3.38	4.72	0.435	High	Normal	No DM	27.46	5 or more	2 OR MORE	4.5 or more	3 or more
346	Female	49	75.4	1.57	30.59	Obese	91	274	92	9.2	1.4	360.7	39	162.86	100	70	9.25	5.2	0.95	High	High	No DM	2.82	<5	<2	4.5 or more	3 or more
347	Female	32	57	1.48	26.02	OverWeight	89	201	94	14	2.1	107.1	48	131.58	108	64	2.23	4.61	0	Normal	Normal	No DM	0.3	<5	2 OR MORE	4.5 or more	<3
348	Female	49	81.7	1.54	34.45	Obese	103	166	89	21.3	3.1	101	28	117.8	120	80	3.61	4.55	0.644	High	Normal	No DM	5.9	5 or more	2 OR MORE	4.5 or more	3 or more
349	Female	45	81.6	1.58	32.69	Obese	100	187	101	8.3	1.3	49	53	124.2	120	75	0.92	4.25	1043	High	High	DM	3.32	<5	<2	<4.5	<3
350	Female	39	103.8	1.53	44.34	Obese	118	153	104	18.2	2.8	187	36	79.6	145	100	5.19	4.94	1292	High	High	No DM	1.68	<5	2 OR MORE	4.5 or more	3 or more
351	Female	33	62.5	1.65	22.96	Normal Weight	82	207	83	6.2	0.9	45.9	54	143.82	110	70	0.85	4.12		Normal		No DM	0.29	<5	<2	<4.5	<3
352	Female	65	100.5	1.61	38.77	Obese	103	189	109	14.4	2.2	95	42	128	140	95	2.26	4.62		High		No DM	7.97	5 or more	2 OR MORE	4.5 or more	<3
353	Female	51	60	1.56	24.65	Normal Weight	79	223	85	15.7	2.2	139	54	141.2	110	70	2.57	4.69	0.261	Normal	Normal	No DM	2.15	<5	2 OR MORE	4.5 or more	<3
354	Male	53	73.9	1.68	26.18	OverWeight	95	244	108	11.5	1.8	108	41	181.4	120	70	2.63	4.68	0.253	Normal	Normal	No DM	6.23	5 or more	<2	4.5 or more	<3
356	Male	33	218	1.78	68.8	Obese	177	202	121	25.9	4	121	44	133.8	170	120	2.75	4.8	1344	High	High	No DM	3.22	<5	2 OR MORE	4.5 or more	<3
358	Male	33	85.1	1.75	27.79	OverWeight	100	167	103	18.9	2.9	408	30		143	86	13.6	5.32	0.769	High	High	No DM	3.16	<5	2 OR MORE	4.5 or more	3 or more
360	Female	31	71.9	1.59	28.44	OverWeight	97	168	91	6.7	1	54.35	53	104.13	110	75	1.03	4.25	0.338	High	Normal	No DM	0.17	<5	<2	<4.5	<3
363	Female	40	120	1.65	44.08	Obese	122	176	137	16.1	2.7	54.18	51	114.16	130	90	1.06	4.46	0.539	High	Normal	DM	1.39	<5	2 OR MORE	<4.5	<3
364	Female	67	82.9	1.51	36.36	Obese	122	96	105	22.8	3.4	88	40	38.4	160	120	2.2	4.57	0.006	High	Normal	No DM	7.31	5 or more	2 OR MORE	4.5 or more	<3
365	Female	49	83.3	1.59	32.95	Obese	105	209	128	64.9	9.4	88	62	129.4	110	75	1.42	4.66	0.779	High	High	DM	1.63	<5	2 OR MORE	4.5 or more	<3
367	Female	39	95.4	1.55	39.71	Obese	116	141	100	50.9	7.1	97	35	86.6	125	80	2.77	4.59	0.898	High	High	No DM	1.06	<5	2 OR MORE	4.5 or more	<3
368	Female	71	52.4	1.48	23.92	Normal Weight	93	191	106.2	7.1	1.1	153.1	33	127.38	120	80	4.64	4.85		High		No DM	8.3	5 or more	<2	4.5 or more	3 or more
370	Female	44	51.5	1.59	20.37	Normal Weight	75	191	93	13.6	2	63	55	123.4	100	60	1.15	4.34	0.2	Normal	Normal	No DM	0.98	<5	2 OR MORE	<4.5	<3
371	Male	57	74.7	1.65	27.44	OverWeight	100	240	104.4	31.3	4.6	131	42	171.8	130	90	3.12	4.76	0.296	High	Normal	No DM	12.33	5 or more	2 OR MORE	4.5 or more	3 or more
372	Female	30	55	1.6	21.48	Normal Weight	75	127	95	10	1.5	29	52	69.2	100	70	0.56	3.96	0.181	Normal	Normal	No DM	0.11	<5	<2	<4.5	<3
373	Male	51	81.4	1.66	29.54	OverWeight	111	314	108	8.3	1.3	243.3	70	195.34	140	82	3.48	5.09		High		No DM	5.38	5 or more	<2	4.5 or more	3 or more
374	Male	42	86.6	1.76	27.96	OverWeight	99	218	107	8.6	1.3	207	43	133.6	110	70	4.81	5	0.256	High	Normal	No DM	2.68	<5	<2	4.5 or more	3 or more
375	Female	32	60.3	1.62	22.98	Normal Weight	80	216	77	9.3	1.3	102.7	65	130.46	110	80	1.58	4.49		Normal		No DM	0.27	<5	<2	<4.5	<3
378	Male	43	90.6	1.65	33.28	Obese	102	177	235	26.9	5.3	127	32	119.6	130	90	3.97	5.15	0.674	High	Normal	DM	5.07	5 or more	2 OR MORE	4.5 or more	3 or more
379	Female	52	69	1.6	26.95	OverWeight	94	273	109	15.9	2.5	147	53	190.6	130	90	2.77	4.84	0.207	High	Normal	No DM	5.17	5 or more	2 OR MORE	4.5 or more	<3
380	Male	31	91.3	1.62	34.79	Obese	108	186	111	41	6	361	29	84.8	120	80	12.45	5.3	3872	High	High	No DM	2.88	<5	2 OR MORE	4.5 or more	3 or more
383	Female	52	79.2	1.56	32.54	Obese	98	236	99	20.3	3	75	89	132	100	60	0.84	4.46	0.681	High	Normal	No DM	1.49	<5	2 OR MORE	<4.5	<3
385	Female	59	101.9	1.53	43.53	Obese	116	209	95	19	2.8	184	27	145.2	120	80	6.81	4.88	1779	High	High	No DM	15	5 or more	2 OR MORE	4.5 or more	3 or more
387	Female	46	84.7	1.55	35.25	Obese	110	170	100	19.7	2.9	367	33	63.6	120	70	11.12	5.26	0.055	High	Normal	No DM	4.63	<5	2 OR MORE	4.5 or more	3 or more
389	Female	53	63.8	1.55	26.56	OverWeight	82	241	93	4.6	0.7	103	56	164.4	120	80	1.84	4.58		Normal		No DM	5.62	5 or more	<2	4.5 or more	<3
390	Female	33	70.6	1.6	27.58	OverWeight	87	223	96	8.7	1.3	87.1	66	139.58	100	70	1.32	4.52		Normal		No DM	0.19	<5	<2	4.5 or more	<3
392	Male	42	84.4	1.7	29.2	OverWeight	108	199	108	19.2	2.9	220.8	21	133.84	140	100	10.51	5.04	0.376	High	Normal	No DM	5.32	5 or more	2 OR MORE	4.5 or more	3 or more
395	Female	38	64	1.61	24.69	Normal Weight	80	217	86	15.9	2.3	156.5	42	143.7	110	80	3.73	4.75		Normal		No DM	1.48	<5	2 OR MORE	4.5 or more	3 or more
396	Male	57	75	1.68	26.57	OverWeight	93	165	88	8.7	1.3	55	57	97	110	70	0.96	4.24	0.125	Normal	Normal	No DM	3.44	<5	<2	<4.5	<3
397	Female	35	70.5	1.5	31.33	Obese	96	217	108	12.8	2	67	47	156.6	110	70	1.43	4.44		High		No DM	0.48	<5	2 OR MORE	<4.5	<3
398	Male	56	83.5	1.77	26.65	OverWeight	93.5	224	99	8.2	1.3	146.3	49	145.74	130	90	2.99	4.79	0.762	Normal	Normal	No DM	6.83	5 or more	<2	4.5 or more	<3
399	Female	43	91.5	1.66	33.21	Obese	107	187	94	11.2	1.7	145	55	103	115	75	2.64	4.76	0.327	High	Normal	No DM	0.88	<5	<2	4.5 or more	<3
404	Male	65	94.7	1.71	32.39	Obese	117	140	177	9	1.7	114	28	89.2	140	90	4.07	4.96	1298	High	High	DM	11.26	5 or more	<2	4.5 or more	3 or more
405	Male	31	57.6	1.58	23.07	Normal Weight	88	189	110	19.11	2.9	103.2	47	121.36	100	60	2.2	4.67	0	Normal	Normal	No DM	1.05	<5	2 OR MORE	4.5 or more	<3
408	Female	40	87.1	1.66	31.61	Obese	107	162	91	17.6	2.6	82	36	109.6	115	75	2.28	4.46	1021	High	High	No DM	0.91	<5	2 OR MORE	<4.5	<3
410	Female	39	57.1	1.49	25.72	OverWeight	89.5	191	111.7	8.8	1.4	208	42	107.4	120	80	4.95	5.03		Normal		No DM	1.37	<5	<2	4.5 or more	3 or more
411	Female	55	77.2	1.52	33.41	Obese	109	271	92	24.2	3.5	265	50	168	110	70	5.3	5.05	0.163	High	Normal	No DM	3.67	<5	2 OR MORE	4.5 or more	3 or more
412	Male	45	95.7	1.78	30.2	Obese	107	221	90	23.3	3.3	181	65	119.8	130	80	2.78	4.85	0	High	Normal	No DM	3.34	<5	2 OR MORE	4.5 or more	<3
414	Female	34	60	1.61	23.15	Normal Weight	76	180	78	10.4	1.5	135.1	45	107.98	110	70	3	4.63	0.305	Normal	Normal	No DM	0.33	<5	<2	4.5 or more	3 or more
416	Female	71	64.5	1.49	29.05	OverWeight	103	291	217	16.7	3.3	235	43	201	160	90	5.47	5.42		High		DM	23.56	5 or more	2 OR MORE	4.5 or more	3 or more
418	Male	37	100	1.6	39.06	Obese	121	201	113	27.3	4.2	82	36	148.6	120	80	2.28	4.57		High		No DM	2.12	<5	2 OR MORE	4.5 or more	<3
420	Female	44	67.6	1.59	26.74	OverWeight	89	286	90	20.2	2.9	89.91	59	209.02	120	80	1.52	4.5	0.089	Normal	Normal	No DM	2.83	<5	2 OR MORE	4.5 or more	<3
421	Female	47	70.6	1.66	25.62	OverWeight	91	166	109	18.2	2.8	153	39	96.4	110	75	3.92	4.86	1452	High	High	No DM	1.89	<5	2 OR MORE	4.5 or more	3 or more
422	Male	42	83	1.75	27.1	OverWeight	88	325	114	16.9	2.7	275	43	227	130	80	6.4	5.18	2059	Normal	High	No DM	5.68	5 or more	2 OR MORE	4.5 or more	3 or more
425	Male	55	73	1.67	26.18	OverWeight	92	197	97	7.2	1.1	196	33	124.8	160	100	5.94	4.93	0.285	Normal	Normal	No DM	9.73	5 or more	<2	4.5 or more	3 or more
429	Female	30	90.1	1.67	32.31	Obese	108	257	84.3	14.2	2	78.4	52	189.32	110	80	1.51	4.4		High		No DM	0.3	<5	2 OR MORE	<4.5	<3
430	Female	40	66.9	1.56	27.49	OverWeight	97	232	86	11.3	1.6	181.2	47	148.76	115	80	3.86	4.83	0.29	High	Normal	No DM	1.6	<5	<2	4.5 or more	3 or more
431	Male	61	74.9	1.78	23.64	Normal Weight	90	193	84	9.5	1.4	54	45	137.2	120	80	1.2	4.21		Normal		No DM	4.38	<5	<2	<4.5	<3
432	Male	56	76.9	1.67	27.57	OverWeight	105	161	81	7	1	94	38	104.2	135	80	2.47	4.47		High		No DM	5.78	5 or more	<2	<4.5	<3
433	Female	34	64.5	1.64	23.98	Normal Weight	83	186	81	12	1.7	63	49	124.4	110	60	1.29	4.27	0	Normal	Normal	No DM	0.33	<5	<2	<4.5	<3
434	Female	55	87	1.56	35.75	Obese	103	216	115	33.1	5	34	62	147.2	135	80	0.55	4.14	0.01	High	Normal	No DM	2.75	<5	2 OR MORE	<4.5	<3
439	Male	39	64.7	1.63	24.35	Normal Weight	84	196	101.6	12.9	2	102.4	47	128.52	120	75	2.18	4.62	0.575	Normal	Normal	No DM	1.54	<5	2 OR MORE	4.5 or more	<3
441	Female	42	97	1.67	34.78	Obese	105	142	84	11.4	1.6	77	54	72.6	120	95	1.43	4.39		High		No DM	1.35	<5	<2	<4.5	<3
443	Female	53	70.2	1.56	28.85	OverWeight	98	213	106	11.2	1.7	289	33	122.2	100	60	8.76	5.16	1197	High	High	No DM	7.33	5 or more	<2	4.5 or more	3 or more
444	Male	42	86.2	1.73	28.8	OverWeight	107	143	114	20.8	3.2	520	33		140	100	15.76	5.5	0.954	High	High	No DM	2.79	<5	2 OR MORE	4.5 or more	3 or more
445	Male	60	89	1.75	29.06	OverWeight	109	257	107	29.9	4.5	634	20		120	90	31.7	5.56		High		No DM	17.81	5 or more	2 OR MORE	4.5 or more	3 or more
447	Male	62	91.4	1.76	29.51	OverWeight	98	212	107	42.4	6.1	453.2	28		126	66	16.19	5.39	0.383	High	Normal	No DM	8.82	5 or more	2 OR MORE	4.5 or more	3 or more
448	Female	31	98	1.65	36	Obese	111	166	111	15.7	2.5	105	66	79	120	80	1.59	4.68	0.962	High	High	No DM	0.19	<5	2 OR MORE	4.5 or more	<3
449	Female	32	78.5	1.59	31.05	Obese	86	182	89	28.7	4	39	78	96.2	120	80	0.5	4.08	1952	Normal	High	No DM	0.22	<5	2 OR MORE	<4.5	<3
457	Male	51	101.8	1.79	31.77	Obese	121	165	168	20.2	3.5	234	34	84.2	150	100	6.88	5.29	0.057	High	Normal	DM	12.15	5 or more	2 OR MORE	4.5 or more	3 or more
462	Male	30	91	1.72	30.76	Obese	107	191	85	17	2.4	69	37	140.2	120	80	1.86	4.34	0.525	High	Normal	No DM	1.27	<5	2 OR MORE	<4.5	<3
464	Female	50	62.2	1.57	25.23	OverWeight	83	331	113.7	7.4	1.2	140	38	265	118	80	3.68	4.84		Normal		No DM	6.77	5 or more	<2	4.5 or more	3 or more
466	Female	54	57.9	1.58	23.19	Normal Weight	84	146	105.26	10.5	1.6	68.82	52	80.24	110	70	1.32	4.44		Normal		No DM	1.6	<5	<2	<4.5	<3
467	Female	46	58.7	1.6	22.93	Normal Weight	78	313	341	7.1	2.7	294	42	212.2	110	70	7	5.76		Normal		DM	5.27	5 or more	2 OR MORE	4.5 or more	3 or more
469	Female	34	65.5	1.55	27.26	OverWeight	93	141	104	20.9	3.2	140.3	38	74.94	100	70	3.69	4.79	0.398	High	Normal	No DM	0.31	<5	2 OR MORE	4.5 or more	3 or more
470	Male	40	119.8	1.77	38.24	Obese	120	211	90	17.2	2.5	161	24	154.8	130	80	6.71	4.79		High		No DM	4.15	<5	2 OR MORE	4.5 or more	3 or more
472	Male	35	86.8	1.77	27.71	OverWeight	99	196	97	9.7	1.5	55.02	34	151	115	75	1.62	4.29	0	High	Normal	No DM	2.07	<5	<2	<4.5	<3
473	Female	37	52.8	1.63	19.87	Normal Weight	82	179	91	13.2	1.9	102	49	109.6	110	70	2.08	4.57	0.065	Normal	Normal	No DM	0.52	<5	<2	4.5 or more	<3
476	Male	50	94.6	1.75	30.89	Obese	106	173	104	7.4	1.2	54	35	127.2	100	60	1.54	4.32	0.116	High	Normal	No DM	5.5	5 or more	<2	<4.5	<3
477	Female	48	66.6	1.52	28.83	OverWeight	94	287	104	8.5	1.3	34	75	205.2	110	70	0.45	4.09	0.382	High	Normal	No DM	1.57	<5	<2	<4.5	<3
478	Female	71	71	1.5	31.56	Obese	101	330	126	14.9	2.4	174	42	253.2	190	100	4.14	5	1028	High	High	DM	13.76	5 or more	2 OR MORE	4.5 or more	3 or more
480	Female	49	74.4	1.54	31.37	Obese	102	188	87	6.35	0.9	82	51	120.6	130	90	1.61	4.44	0.137	High	Normal	No DM	3.35	<5	<2	<4.5	<3
481	Female	74	54.7	1.59	21.64	Normal Weight	84	189	98	14.6	2.2	98	43	126.4	140	70	2.28	4.58	0.486	Normal	Normal	No DM	5.89	5 or more	2 OR MORE	4.5 or more	<3
483	Female	50	87.7	1.54	36.98	Obese	107	269	117	11.6	1.9	194	53	177.2	175	110	3.66	5.02	0.254	High	Normal	No DM	5.56	5 or more	<2	4.5 or more	3 or more
484	Female	42	75.4	1.48	34.42	Obese	101	172	97	18.5	2.7	119	27	121.2	128	74	4.41	4.68	1733	High	High	No DM	3.11	<5	2 OR MORE	4.5 or more	3 or more
485	Female	37	70.5	1.71	24.11	Normal Weight	93	256	91.5	14	2.1	140.5	43	184.9	110	70	3.27	4.73		High		No DM	0.79	<5	2 OR MORE	4.5 or more	3 or more
488	Female	30	80.1	1.62	30.52	Obese	95	177	86	17	2.4	51	49	117.8	120	70	1.04	4.19	0.409	High	Normal	No DM	0.29	<5	2 OR MORE	<4.5	<3
491	Female	35	61.1	1.56	25.11	OverWeight	93	278	100	25.4	3.7	225.1	45	187.98	115	75	5	5.01	1471	High	High	No DM	0.49	<5	2 OR MORE	4.5 or more	3 or more
494	Male	67	91.2	1.62	34.75	Obese	116	168	116	12	1.9	117	34	110.6	125	83	3.44	4.76	4841	High	High	No DM	9.37	5 or more	<2	4.5 or more	3 or more
497	Female	61	77.7	1.57	31.52	Obese	112	272	143	30.7	5	127	46	200.6	110	70	2.76	4.9	1089	High	High	DM	6.99	5 or more	2 OR MORE	4.5 or more	<3
501	Male	45	90.5	1.71	30.95	Obese	104	188	108	31	4.6	105	35	132	120	85	3	4.67	0.268	High	Normal	No DM	3.44	<5	2 OR MORE	4.5 or more	3 or more
502	Male	52	98.7	1.82	29.8	OverWeight	106	207	107	38.5	5.6	266	25	128.8	110	70	10.64	5.13	1.3	High	High	No DM	9.15	5 or more	2 OR MORE	4.5 or more	3 or more
503	Female	43	94.4	1.59	37.34	Obese	106	183	101	16.1	2.4	106.3	48	113.74	130	85	2.21	4.64	0.127	High	Normal	No DM	1.71	<5	2 OR MORE	4.5 or more	<3
504	Female	37	72.5	1.65	26.63	OverWeight	89	190	126	13.1	2.1	83	49	124.4	110	70	1.69	4.63	0.494	Normal	Normal	DM	0.52	<5	2 OR MORE	4.5 or more	<3
505	Female	30	64.8	1.64	24.09	Normal Weight	80	149	78	7.4	1	95.76	46	83.85	90	60	2.08	4.46	0	Normal	Normal	No DM	0.13	<5	<2	<4.5	<3
506	Male	52	120.3	1.7	41.63	Obese	140	185	107	80.5	10.8	112	43	119.6	120	75	2.6	4.7	0.535	High	Normal	No DM	3.63	<5	2 OR MORE	4.5 or more	<3
507	Female	44	87.2	1.62	33.23	Obese	105	284	90	17.8	2.6	61	61	210.8	100	70	1	4.31	0.666	High	Normal	No DM	1.09	<5	2 OR MORE	<4.5	<3
508	Female	50	64.7	1.62	24.65	Normal Weight	93	218	82	10	1.4	105	42	155	100	60	2.5	4.53	0	High	Normal	No DM	3.89	<5	<2	4.5 or more	<3
509	Female	62	61.2	1.57	24.83	Normal Weight	92	201	98	8.2	1.3	164	47	121.2	130	70	3.49	4.84		High		No DM	6	5 or more	<2	4.5 or more	3 or more
510	Male	38	68.2	1.69	23.88	Normal Weight	94	176	112	15.8	2.5	297	27	89.6	120	70	11	5.21	0.208	Normal	Normal	No DM	2.4	<5	2 OR MORE	4.5 or more	3 or more
512	Female	48	86.9	1.6	33.95	Obese	105	207	94	20	2.9	244	48	110.2	110	80	5.08	5.02	2527	High	High	No DM	3.57	<5	2 OR MORE	4.5 or more	3 or more
513	Female	47	65.5	1.56	26.91	OverWeight	90	134	85	10.3	1.5	66.08	32	88.78	120	85	2.07	4.32	0.088	Normal	Normal	No DM	3.66	<5	<2	<4.5	<3
514	Male	43	66.5	1.75	21.71	Normal Weight	86	175	106	5.6	0.9	76	35	124.8	112	67	2.17	4.5		Normal		No DM	2.36	<5	<2	4.5 or more	<3
517	Male	59	64	1.62	24.39	Normal Weight	93	241	85	13.9	2	176	40	165.8	146	80	4.4	4.81	0.253	Normal	Normal	No DM	13.49	5 or more	2 OR MORE	4.5 or more	3 or more
518	Male	34	64.4	1.78	20.33	Normal Weight	88	205	84	12.5	1.8	55	62	132	110	70	0.89	4.22	0.137	Normal	Normal	No DM	0.89	<5	<2	<4.5	<3
519	Male	50	62	1.75	20.24	Normal Weight	75	265	106.5	3.7	0.6	155.8	57	176.84	120	80	2.73	4.86	0.255	Normal	Normal	No DM	4.07	<5	<2	4.5 or more	<3
520	Male	54	67	1.64	24.91	Normal Weight	86	168	121	10.6	1.7	285.6	29	81.88	130	80	9.85	5.23	1009	Normal	High	No DM	11.11	5 or more	<2	4.5 or more	3 or more
522	Male	60	86.2	1.71	29.48	OverWeight	96	113	121	27.8	4.3	64	34	66.2	120	80	1.88	4.48	0.194	Normal	Normal	DM	5.42	5 or more	2 OR MORE	<4.5	<3
524	Female	53	56.3	1.47	26.05	OverWeight	95	253	102	6.4	1	347	36	147.6	110	70	9.64	5.24	0.496	High	Normal	No DM	3.63	<5	<2	4.5 or more	3 or more
525	Male	41	95.6	1.77	30.51	Obese	107	176	133	18.2	3	292	33	84.6	160	120	8.85	5.28	0.538	High	Normal	DM	7.68	5 or more	2 OR MORE	4.5 or more	3 or more
526	Male	31	63	1.76	20.34	Normal Weight	85	220	105	10.7	1.7	88	46	156.4	120	70	1.91	4.57		Normal		No DM	2.1	<5	<2	4.5 or more	<3
530	Female	44	51.3	1.55	21.35	Normal Weight	75	162	89	12.6	1.8	58.58	51	99.28	110	70	1.15	4.28	0.289	Normal	Normal	No DM	1.31	<5	<2	<4.5	<3
531	Male	38	96.8	1.81	29.55	OverWeight	103	186	97	9.9	1.5	203	36	109.4	110	70	5.64	4.94	0.674	High	Normal	No DM	1.86	<5	<2	4.5 or more	3 or more
536	Male	54	78.4	1.55	32.63	Obese	102	165	127	22.4	3.6	133	41	97.4	110	80	3.24	4.87	0.005	High	Normal	DM	3.99	<5	2 OR MORE	4.5 or more	3 or more
537	Male	33	65.7	1.72	22.21	Normal Weight	83	273	102	13.5	2.1	87	86	169.6	130	90	1.01	4.55		Normal		No DM	1.97	<5	2 OR MORE	4.5 or more	<3
541	Male	48	58.1	1.75	18.97	Normal Weight	69	155	86	6.1	0.9	87	45	92.6	120	70	1.93	4.46		Normal		No DM	1.23	<5	<2	<4.5	<3
544	Female	63	69.1	1.56	28.39	OverWeight	100	185	240	19	3.9	190.2	32	114.96	120	75	5.94	5.36	0.266	High	Normal	DM	17.03	5 or more	2 OR MORE	4.5 or more	3 or more
545	Male	65	69.6	1.7	24.08	Normal Weight	94	209	96	8	1.2	326	33	110.8	144	94	9.88	5.18	0.408	Normal	Normal	No DM	16.45	5 or more	<2	4.5 or more	3 or more
548	Male	32	88.88	1.71	30.4	Obese	100	162	93.58	17	2.5	213	36	83.4	110	70	5.92	4.95	0.26	High	Normal	No DM	1.4	<5	2 OR MORE	4.5 or more	3 or more
549	Female	69	60	1.56	24.65	Normal Weight	86	204	105	12.4	1.9	202	36	127.6	155	96	5.61	4.98	0.617	Normal	Normal	No DM	8.96	5 or more	<2	4.5 or more	3 or more
551	Female	42	81	1.6	31.64	Obese	101	185	101	40.8	5.8	230	50	89	105	70	4.6	5.03	7835	High	High	No DM	0.79	<5	2 OR MORE	4.5 or more	3 or more
553	Male	44	128.4	1.76	41.45	Obese	133	298	296	24.8	6.5	410	35		160	110	11.71	5.85	0.11	High	Normal	DM	8.61	5 or more	2 OR MORE	4.5 or more	3 or more
556	Male	59	79	1.69	27.66	OverWeight	95	242	87	6.8	1	103	41	180.4	105	70	2.51	4.55	0.24	Normal	Normal	No DM	8.22	5 or more	<2	4.5 or more	<3
557	Female	35	139.6	1.61	53.86	Obese	137	230	108	34.9	5.2	257	41	137.6	110	60	6.27	5.12	1183	High	High	No DM	0.76	<5	2 OR MORE	4.5 or more	3 or more
558	Male	71	79	1.7	27.34	OverWeight	104	274	117	11.4	1.8	201	31	202.8	150	100	6.48	5.03		High		No DM	30.74	5 or more	<2	4.5 or more	3 or more
560	Female	41	75.9	1.58	30.4	Obese	100	206	89	7.3	1.1	79	65	125.2	150	90	1.22	4.43	0.292	High	Normal	No DM	1.25	<5	<2	<4.5	<3
561	Female	53	60.6	1.46	28.43	OverWeight	79	162	117	13.7	2.2	144	31	102.2	120	60	4.65	4.87		Normal		No DM	7.57	5 or more	2 OR MORE	4.5 or more	3 or more
562	Male	45	78.5	1.62	29.91	OverWeight	92	200	120	9.8	1.6	322	22	113.6	130	85	14.64	5.28	0.969	Normal	High	DM	7.94	5 or more	<2	4.5 or more	3 or more
564	Male	31	91.1	1.79	28.43	OverWeight	97	231	86	16.1	2.3	250	32	149	140	100	7.81	4.99		Normal		No DM	6.27	5 or more	2 OR MORE	4.5 or more	3 or more
565	Female	61	66.9	1.42	33.18	Obese	86	231	94	12.1	1.8	78	61	154.4	140	80	1.28	4.45		Normal		No DM	4.46	<5	<2	<4.5	<3
566	Female	31	69.1	1.65	25.38	OverWeight	79	147	78.58	11.4	1.6	51.05	46	90.79	114	80	1.11	4.15	0.014	Normal	Normal	No DM	0.27	<5	<2	<4.5	<3
567	Male	42	69.6	1.7	24.08	Normal Weight	88.5	128	97	4.9	0.8	119.4	33	71.12	110	70	3.62	4.68	0.024	Normal	Normal	No DM	1.51	<5	<2	4.5 or more	3 or more
568	Male	60	89	1.73	29.74	OverWeight	114	187	89	21.1	3	84	39	131.2	150	90	2.15	4.46	0.339	High	Normal	No DM	8.76	5 or more	2 OR MORE	<4.5	<3
569	Female	44	71.7	1.6	28.01	OverWeight	89	237	85.51	26.6	3.7	161.6	31	173.68	110	80	5.21	4.77	0.679	Normal	Normal	No DM	4.7	<5	2 OR MORE	4.5 or more	3 or more
570	Male	53	77.6	1.68	27.49	OverWeight	104	204	115	23.4	3.6	180	41	127	110	75	4.39	4.97	0.264	High	Normal	No DM	4.52	<5	2 OR MORE	4.5 or more	3 or more
573	Male	45	117.1	1.71	40.05	Obese	126	229	149	51.5	8.1	288	32	139.4	150	70	9	5.33	0.575	High	Normal	DM	16.25	5 or more	2 OR MORE	4.5 or more	3 or more
575	Male	57	79.2	1.6	30.94	Obese	113	249	96	12.4	1.9	220	45	160	120	70	4.89	4.98	0.359	High	Normal	No DM	9.82	5 or more	<2	4.5 or more	3 or more
576	Male	50	55.5	1.64	20.64	Normal Weight	81	194	76	7.2	1	60	40	142	128	78	1.5	4.21	0.227	Normal	Normal	No DM	3.3	<5	<2	<4.5	<3
580	Male	31	92.3	1.77	29.46	OverWeight	91	180	88	6.1	0.9	61	80	87.8	110	70	0.76	4.29		Normal		No DM	0.64	<5	<2	<4.5	<3
582	Male	44	116.1	1.78	36.64	Obese	122	147	127	18.1	2.9	129.7	46	75.06	110	80	2.82	4.85	0.667	High	Normal	DM	1.55	<5	2 OR MORE	4.5 or more	<3
584	Male	62	87.4	1.71	29.89	OverWeight	109	266	100	7.2	1.1	187	37	191.6	130	90	5.05	4.92	0.349	High	Normal	No DM	24.62	5 or more	<2	4.5 or more	3 or more
585	Female	43	63.1	1.53	26.96	OverWeight	91	199	93	9.2	1.4	310	38	99	110	70	8.16	5.13	0.874	High	High	No DM	1.72	<5	<2	4.5 or more	3 or more
587	Female	51	79	1.53	33.75	Obese	106	260	178	37.6	6.5	272	30	175.6	110	80	9.07	5.39	0.248	High	Normal	DM	8.54	5 or more	2 OR MORE	4.5 or more	3 or more
589	Female	50	104.8	1.63	39.44	Obese	100	152	103	10.5	1.6	85	44	91	108	78	1.93	4.54	0.228	High	Normal	No DM	1.84	<5	<2	4.5 or more	<3
590	Male	52	72.4	1.62	27.59	OverWeight	97	200	121	9.1	1.5	69	35	151.2	110	70	1.97	4.51	0.847	Normal	High	No DM	4.31	<5	<2	4.5 or more	<3
591	Female	40	75.7	1.62	28.84	OverWeight	93	127	99	13.6	2.1	44.12	48	70.18	120	80	0.92	4.19	0.365	High	Normal	No DM	1	<5	2 OR MORE	<4.5	<3
592	Male	74	75.7	1.73	25.29	OverWeight	93	251	155.4	8.1	1.4	108.2	52	177.36	130	100	2.08	4.86		Normal		DM	33.9	5 or more	<2	4.5 or more	<3
593	Female	48	46.8	1.35	25.68	OverWeight	87	181	99.6	7.4	1.1	109.9	35	124.02	110	70	3.14	4.65		Normal		No DM	2.05	<5	<2	4.5 or more	3 or more
594	Female	41	56.5	1.57	22.92	Normal Weight	85	135	117	20.8	3.3	172.3	48	52.54	120	70	3.59	4.96		Normal		No DM	1.13	<5	2 OR MORE	4.5 or more	3 or more
595	Female	49	65	1.68	23.03	Normal Weight	88	159	96.85	9.5	1.4	65.82	55	90.84	108	76	1.2	4.38	0	Normal	Normal	No DM	1.57	<5	<2	<4.5	<3
597	Male	44	83.9	1.73	28.03	OverWeight	89	174	305	5.8	1.7	121	47	102.8	130	80	2.57	5.26		Normal		DM	3.94	<5	<2	4.5 or more	<3
598	Male	49	90.4	1.72	30.56	Obese	107	233	106	9.5	1.5	157	51	150.6	120	75	3.08	4.86	0.763	High	Normal	No DM	4.69	<5	<2	4.5 or more	3 or more
600	Male	44	88.8	1.55	36.96	Obese	107	156	221.1	26	5	211.7	62	51.66	120	90	3.41	5.38	0.04	High	Normal	DM	1.61	<5	2 OR MORE	4.5 or more	3 or more
602	Female	46	61.6	1.58	24.68	Normal Weight	86	198	89	6.8	1	67	53	131.6	111	80	1.26	4.35	0.155	Normal	Normal	No DM	2.02	<5	<2	<4.5	<3
603	Male	36	84.5	1.7	29.24	OverWeight	104	205	141.3	13.7	2.3	123.4	44	136.32	110	80	2.8	4.88		High		DM	3.08	<5	2 OR MORE	4.5 or more	<3
604	Female	51	55.5	1.43	27.14	OverWeight	82	233	89	10.8	1.6	70.96	48	170.81	110	70	1.48	4.38	0.259	Normal	Normal	No DM	2.61	<5	<2	<4.5	<3
605	Male	56	68.3	1.73	22.82	Normal Weight	88	183	101	4.1	0.6	107	61	100.6	130	100	1.75	4.64		Normal		No DM	3.94	<5	<2	4.5 or more	<3
608	Female	50	108	1.65	39.67	Obese	119	215	96.14	25.5	3.7	135.2	54	133.96	140	90	2.5	4.74		High		No DM	4.41	<5	2 OR MORE	4.5 or more	<3
609	Female	59	51.5	1.6	20.12	Normal Weight	82	226	91	8.9	1.3	106	56	148.8	109	68	1.89	4.59	0	Normal	Normal	No DM	3.01	<5	<2	4.5 or more	<3
610	Male	48	101	1.8	31.17	Obese	120	278	87	22.6	3.2	200.6	38	199.88	130	90	5.28	4.88	0.043	High	Normal	No DM	8.17	5 or more	2 OR MORE	4.5 or more	3 or more
611	Female	43	106.4	1.63	40.05	Obese	120	191	110	16.1	2.5	110	48	121	110	70	2.29	4.7	1656	High	High	No DM	1.08	<5	2 OR MORE	4.5 or more	<3
614	Female	63	77	1.53	32.89	Obese	95	278	91	8.2	1.2	109.25	51	205.15	110	75	2.14	4.6	0.268	High	Normal	No DM	3.26	<5	<2	4.5 or more	<3
616	Female	33	63.9	1.58	25.6	OverWeight	79	171	94	12.1	1.8	58	34	125.4	120	80	1.71	4.3	0.1	Normal	Normal	No DM	0.92	<5	<2	<4.5	<3
617	Female	33	69.8	1.55	29.05	OverWeight	92	184	88	10.1	1.5	72.66	38	131.47	120	70	1.91	4.38	0.172	High	Normal	No DM	0.58	<5	<2	<4.5	<3
619	Female	65	69	1.48	31.5	Obese	98	257	97	8.5	1.3	129	40	191.2	120	80	3.23	4.72	0.644	High	Normal	No DM	7.83	5 or more	<2	4.5 or more	3 or more
620	Male	42	101.7	1.71	34.78	Obese	117	310	138	26.1	4.3	228	31	233.4	150	100	7.35	5.18	1879	High	High	DM	17.04	5 or more	2 OR MORE	4.5 or more	3 or more
621	Female	57	52.9	1.51	23.2	Normal Weight	83	242	95	7.5	1.1	163	37	172.4	110	70	4.41	4.82		Normal		No DM	5.71	5 or more	<2	4.5 or more	3 or more
622	Female	32	57.7	1.54	24.33	Normal Weight	82	207	83	16	2.3	116.3	53	130.74	110	70	2.19	4.59		Normal		No DM	0.24	<5	2 OR MORE	4.5 or more	<3
627	Male	59	67.8	1.67	24.31	Normal Weight	91	216	90	25.3	3.6	149	51	135.2	105	80	2.92	4.75	3.28	Normal	High	DM	11.26	5 or more	2 OR MORE	4.5 or more	<3
628	Male	35	110.3	1.64	41.01	Obese	124	256	230	14.5	2.9	259	49	155.2	90	70	5.29	5.5	1.7	High	High	DM	2.09	<5	2 OR MORE	4.5 or more	3 or more
629	Female	56	85.8	1.56	35.26	Obese	101	187	91	14.4	2.1	104	44	122.2	145	80	2.36	4.58	0.092	High	Normal	No DM	7.1	5 or more	2 OR MORE	4.5 or more	<3
630	Male	52	65.6	1.53	28.02	OverWeight	97	161	96	8.2	1.2	112	49	89.6	135	90	2.29	4.64		Normal		No DM	4.77	<5	<2	4.5 or more	<3
631	Female	53	66.6	1.52	28.83	OverWeight	97	183	113	24.7	3.8	233	25	111.4	140	80	9.32	5.09	0.955	High	High	No DM	9.73	5 or more	2 OR MORE	4.5 or more	3 or more
632	Female	49	134.5	1.66	48.81	Obese	146	203	97	12	1.8	129	48	129.2	122	75	2.69	4.72	0.994	High	High	No DM	3.85	<5	<2	4.5 or more	<3
633	Female	51	70.4	1.51	30.88	Obese	99	237	104	13.2	2	121	48	164.8	108	64	2.52	4.72	1278	High	High	No DM	2.61	<5	2 OR MORE	4.5 or more	<3
635	Female	43	77.3	1.56	31.76	Obese	100	197	113.8	19.1	3	188.5	43	116.3	110	60	4.38	4.99	0	High	Normal	No DM	1.29	<5	2 OR MORE	4.5 or more	3 or more
636	Male	68	91.9	1.72	31.06	Obese	114	151	122	9.3	1.5	142	31	91.6	130	90	4.58	4.88	0.315	High	Normal	No DM	8.61	5 or more	<2	4.5 or more	3 or more
638	Male	35	106.1	1.78	33.49	Obese	115	274	329	39.6	12.2	1486	22		113	62	67.55	6.55	1422	High	High	DM	8.61	5 or more	2 OR MORE	4.5 or more	3 or more
639	Male	34	129.4	1.85	37.81	Obese	129	153	165	30	5.1	105	41	91	140	90	2.56	4.88	0.151	High	Normal	DM	1.34	<5	2 OR MORE	4.5 or more	<3
640	Female	47	100.2	1.57	40.65	Obese	114	166	90	9.6	1.4	72	56	95.6	110	70	1.29	4.39	0.797	High	High	No DM	1.3	<5	<2	<4.5	<3
641	Male	64	104.7	1.76	33.8	Obese	110	158	103	36.2	5.3	98.15	37	101.37	160	100	2.65	4.61		High		No DM	9.27	5 or more	2 OR MORE	4.5 or more	<3
642	Female	53	68.4	1.51	30	Obese	95	233	132	29.9	4.8	478	24		140	80	19.92	5.53		High		DM	11.83	5 or more	2 OR MORE	4.5 or more	3 or more
643	Male	41	75	1.66	27.22	OverWeight	98	222	106	19.7	3	135	38	157	145	105	3.55	4.78	0.09	High	Normal	No DM	4.71	<5	2 OR MORE	4.5 or more	3 or more
644	Female	30	70.5	1.62	26.86	OverWeight	93	231	83	8.5	1.2	59	55	164.2	110	70	1.07	4.25	0.553	High	Normal	No DM	0.17	<5	<2	<4.5	<3
646	Male	30	86.5	1.79	27	OverWeight	90	236	97	12.4	1.9	103	62	153.4	120	80	1.66	4.6		Normal		No DM	0.73	<5	<2	4.5 or more	<3
647	Male	30	103.5	1.74	34.19	Obese	112	161	84	10.6	1.5	87	44	99.6	120	84	1.98	4.45	0.005	High	Normal	No DM	1.27	<5	<2	<4.5	<3
648	Female	57	81.6	1.6	31.87	Obese	106	228	93	20.6	3	270	25	149	105	85	10.8	5.07		High		No DM	10.18	5 or more	2 OR MORE	4.5 or more	3 or more
650	Female	54	62.8	1.46	29.46	OverWeight	89	180	82	15.2	2.2	90	35	127	100	60	2.57	4.45	0.404	Normal	Normal	No DM	3	<5	2 OR MORE	<4.5	<3
651	Female	50	85.3	1.54	35.97	Obese	104	227	98	27.8	4	141	44	154.8	186	112	3.2	4.77		High		No DM	7.74	5 or more	2 OR MORE	4.5 or more	3 or more
652	Female	33	92.9	1.6	36.29	Obese	105	174	120	19.3	3.1	188.1	40	96.38	120	80	4.7	5.01	0	High	Normal	DM	1.05	<5	2 OR MORE	4.5 or more	3 or more
654	Female	45	70.5	1.62	26.86	OverWeight	97	216	100.7	22	3.3	146.5	51	135.7	110	90	2.87	4.8		High		No DM	2.93	<5	2 OR MORE	4.5 or more	<3
655	Female	55	119	1.62	45.34	Obese	120	184	97	28.6	4.1	107	36	126.6	124	85	2.97	4.62		High		No DM	4.96	<5	2 OR MORE	4.5 or more	<3
656	Female	56	84	1.51	36.84	Obese	120	211	94	17.1	2.5	104	45	145.2	135	85	2.31	4.59		High		No DM	5.3	5 or more	2 OR MORE	4.5 or more	<3
657	Female	57	108	1.65	39.67	Obese	117	187	100	18.6	2.8	127	37	124.6	144	94	3.43	4.72	0.289	High	Normal	No DM	7.34	5 or more	2 OR MORE	4.5 or more	3 or more
662	Male	54	130.6	1.77	41.69	Obese	140	257	109.9	26.7	4	163.8	48	176.24	110	60	3.41	4.9		High		No DM	5.15	5 or more	2 OR MORE	4.5 or more	3 or more
663	Male	40	96.6	1.75	31.54	Obese	102	205	128.4	14.9	2.4	128.6	34	145.28	117	76	3.78	4.86		High		DM	3.13	<5	2 OR MORE	4.5 or more	3 or more
664	Male	56	91.3	1.68	32.35	Obese	115.5	247	88	24.5	3.5	134	40	180.2	140	100	3.35	4.69	0.421	High	Normal	No DM	20.79	5 or more	2 OR MORE	4.5 or more	3 or more
666	Male	51	88.5	1.75	28.9	OverWeight	100	155	97	13.1	2	51	49	95.8	140	90	1.04	4.25	0.176	High	Normal	No DM	2.38	<5	2 OR MORE	<4.5	<3
667	Male	73	60.6	1.54	25.55	OverWeight	94	137	90	6.7	1	39	38	91.2	120	90	1.03	4.08		Normal		No DM	8.5	5 or more	<2	<4.5	<3
668	Female	59	59	1.48	26.94	OverWeight	96	187	94	14.9	2.2	81	43	127.8	130	85	1.88	4.47	0.93	High	High	No DM	5.62	5 or more	2 OR MORE	<4.5	<3
669	Male	73	68.5	1.62	26.1	OverWeight	100	186	163.6	9.5	1.7	130.8	47	112.84	130	90	2.78	4.99		High		DM	18.68	5 or more	<2	4.5 or more	<3
675	Male	48	82	1.54	34.58	Obese	108	169	108.8	14.9	2.3	137.4	35	106.52	120	80	3.93	4.81		High		No DM	3	<5	2 OR MORE	4.5 or more	3 or more
676	Female	44	75.8	1.56	31.15	Obese	100	136	108.2	54.55	7.8	141.7	39	68.66	140	80	3.63	4.82		High		DM	4.37	<5	2 OR MORE	4.5 or more	3 or more
678	Female	44	63	1.6	24.61	Normal Weight	84	220	103.2	31.1	4.6	50.61	66	143.88	123	83	0.77	4.28		Normal		No DM	1.34	<5	2 OR MORE	<4.5	<3
679	Female	48	100.5	1.61	38.77	Obese	103	155	106	16.9	2.6	94	41	95.2	140	85	2.29	4.6	0.74	High	Normal	No DM	3.48	<5	2 OR MORE	4.5 or more	<3
680	Male	51	73.9	1.67	26.5	OverWeight	92	201	74	8.4	1.2	240.9	32	120.82	120	80	7.53	4.89		Normal		No DM	5.28	5 or more	<2	4.5 or more	3 or more
681	Female	35	60.4	1.63	22.73	Normal Weight	86	204	87	11.5	1.7	44	34	161.2	110	70	1.29	4.13	0.688	Normal	Normal	No DM	0.9	<5	<2	<4.5	<3
683	Male	31	68.9	1.63	25.93	OverWeight	94	214	90	11.1	1.6	171	34	145.8	111	70	5.03	4.82	0.684	Normal	Normal	No DM	2.04	<5	<2	4.5 or more	3 or more
684	Female	62	74.2	1.56	30.49	Obese	106	329	93	25.1	3.6	505.4	45		130	85	11.23	5.38	2.82	High	High	No DM	8.23	5 or more	2 OR MORE	4.5 or more	3 or more
686	Female	60	67.1	1.6	26.21	OverWeight	87	237	94	12.9	1.9	244	36	152.2	137	86	6.78	5.02		Normal		No DM	7	5 or more	<2	4.5 or more	3 or more
688	Female	48	48	1.58	19.23	Normal Weight	75	138	90	6.1	0.9	44	43	86.2	100	60	1.02	4.14	0.031	Normal	Normal	No DM	1.58	<5	<2	<4.5	<3
689	Male	46	68.6	1.74	22.66	Normal Weight	89	194	99	12.1	1.8	105	38	135	120	70	2.76	4.62		Normal		No DM	2.73	<5	<2	4.5 or more	<3
690	Male	36	79.8	1.76	25.76	OverWeight	100	157	94	12	1.8	170	37	86	90	70	4.59	4.84	0.973	High	High	No DM	0.88	<5	<2	4.5 or more	3 or more
691	Male	35	118.5	1.72	40.06	Obese	128	147	93	40.7	5.7	174	43	69.2	180	100	4.05	4.85		High		No DM	1.55	<5	2 OR MORE	4.5 or more	3 or more
692	Female	56	93	1.6	36.33	Obese	113	153	91	23.2	3.3	185	40	76	130	85	4.63	4.87	1819	High	High	No DM	3.99	<5	2 OR MORE	4.5 or more	3 or more
697	Male	39	74.8	1.74	24.71	Normal Weight	90	192	248	7.8	1.7	462	25		140	100	18.48	5.82	0.875	Normal	High	DM	7	5 or more	<2	4.5 or more	3 or more
699	Female	45	99.5	1.64	36.99	Obese	110	181	96	10.9	1.6	101	33	127.8	200	120	3.06	4.59	0.673	High	Normal	No DM	6.65	5 or more	<2	4.5 or more	3 or more
700	Female	33	59.8	1.62	22.79	Normal Weight	71	180	95	13.4	2	73	63	102.4	110	70	1.16	4.42	0.181	Normal	Normal	No DM	0.15	<5	2 OR MORE	<4.5	<3
701	Male	51	74.9	1.72	25.32	OverWeight	95	254	102	9	1.4	112	54	177.6	101	60	2.07	4.67	0.51	Normal	Normal	No DM	4.25	<5	<2	4.5 or more	<3
702	Male	42	92	1.78	29.04	OverWeight	102	185	91	15.8	2.3	441	42		120	90	10.5	5.3	6424	High	High	No DM	3.77	<5	2 OR MORE	4.5 or more	3 or more
705	Male	31	81.6	1.79	25.47	OverWeight	100.5	153	364	8.1	3.7	253	21	81.4	115	75	12.05	5.72	3404	High	High	DM	1.36	<5	2 OR MORE	4.5 or more	3 or more
709	Male	50	66.7	1.54	28.12	OverWeight	93	231	97.48	13.1	2	149.2	46	155.16	111	80	3.24	4.79		Normal		No DM	3.1	<5	2 OR MORE	4.5 or more	3 or more
711	Female	34	63.7	1.6	24.88	Normal Weight	90	148	83	10.8	1.6	88.58	38	92.28	110	70	2.33	4.45	0.125	Normal	Normal	No DM	0.31	<5	<2	<4.5	<3
715	Female	53	81	1.56	33.28	Obese	106	248	105.9	20	3	126.2	47	175.76	145	95	2.69	4.75		High		No DM	6.62	5 or more	2 OR MORE	4.5 or more	<3
720	Male	40	72.2	1.73	24.12	Normal Weight	89	192	92	7.9	1.2	155	39	122	125	70	3.97	4.78	0.684	Normal	Normal	No DM	3.44	<5	<2	4.5 or more	3 or more
723	Male	33	71.4	1.76	23.05	Normal Weight	80	196	83	5	0.7	85	80	99	110	70	1.06	4.43		Normal		No DM	0.71	<5	<2	<4.5	<3
724	Female	56	66.5	1.43	32.52	Obese	103	176	102.3	15.6	2.4	194.1	34	103.18	120	70	5.71	4.95	0.987	High	High	No DM	8.62	5 or more	2 OR MORE	4.5 or more	3 or more
725	Female	33	79.8	1.58	31.97	Obese	96	194	90	11.1	1.6	117	31	139.6	160	100	3.77	4.63		High		No DM	1.46	<5	<2	4.5 or more	3 or more
726	Female	49	71.1	1.54	29.98	OverWeight	94	164	83	10.4	1.5	85.24	54	92.95	110	60	1.58	4.43		High		No DM	1.52	<5	<2	<4.5	<3
727	Female	49	73.4	1.43	35.89	Obese	106	209	317	40.8	11.5	178	35	138.4	130	80	5.09	5.47		High		DM	7.67	5 or more	2 OR MORE	4.5 or more	3 or more
728	Female	67	43.9	1.43	21.47	Normal Weight	82	261	291	7.2	1.9	172	48	178.6	170	100	3.58	5.41	0.285	Normal	Normal	DM	17.36	5 or more	<2	4.5 or more	3 or more
729	Female	62	58.3	1.42	28.91	OverWeight	91	232	155	13.4	2.3	156	42	158.8	120	70	3.71	5.05	0.08	High	Normal	DM	13.4	5 or more	2 OR MORE	4.5 or more	3 or more
730	Female	47	75.1	1.5	33.38	Obese	95	189	169	14.7	2.6	153	44	114.4	130	90	3.48	5.08	0.558	High	Normal	DM	7.39	5 or more	2 OR MORE	4.5 or more	3 or more
731	Male	69	70	1.62	26.67	OverWeight	89	151	83	15.8	2.2	98	59	72.4	130	80	1.66	4.5	1286	Normal	High	No DM	4.21	<5	2 OR MORE	4.5 or more	<3
732	Female	49	108	1.62	41.15	Obese	121	243	99	31.3	4.5	78	49	178.4	130	80	1.59	4.48	0.403	High	Normal	No DM	3.73	<5	2 OR MORE	<4.5	<3
733	Male	57	92.2	1.66	33.46	Obese	109	226	120	23.4	3.7	207	32	152.6	110	60	6.47	5.06		High		No DM	6.98	5 or more	2 OR MORE	4.5 or more	3 or more
734	Male	40	62.4	1.72	21.09	Normal Weight	80	160	92	10	1.5	63.83	44	103.23	123	85	1.45	4.34	0.334	Normal	Normal	No DM	2.71	<5	<2	<4.5	<3
735	Male	32	92.9	1.79	28.99	OverWeight	105	267	86	15.5	2.2	393.3	49	139.34	110	80	8.03	5.21	2188	High	High	No DM	3.04	<5	2 OR MORE	4.5 or more	3 or more
736	Female	37	66.2	1.62	25.22	OverWeight	87	198	91.5	19.6	2.8	75.73	52	130.85	120	80	1.46	4.42		Normal		No DM	0.72	<5	2 OR MORE	<4.5	<3
737	Male	40	81.1	1.7	28.06	OverWeight	99	441	106.2	41.6	6	289.5	31	352.1	150	100	9.34	5.17		High		No DM	9.13	5 or more	2 OR MORE	4.5 or more	3 or more
738	Female	37	59.6	1.51	26.14	OverWeight	70	194	95	24.1	3.5	236	38	108.8	115	75	6.21	5.01	0.001	Normal	Normal	No DM	0.62	<5	2 OR MORE	4.5 or more	3 or more
739	Male	57	74.8	1.59	29.59	OverWeight	102	173	97	15.7	2.3	45	45	119	140	100	1	4.19	0.681	High	Normal	No DM	6.63	5 or more	2 OR MORE	<4.5	<3
741	Male	39	76.6	1.72	25.89	OverWeight	92	199	95	8.1	1.2	154	43	125.2	140	100	3.58	4.8	0.93	Normal	High	No DM	3.6	<5	<2	4.5 or more	3 or more
742	Male	41	129.6	1.78	40.9	Obese	132	165	108	20.5	3.1	201	26	98.8	140	100	7.73	4.99		High		No DM	5.08	5 or more	2 OR MORE	4.5 or more	3 or more
747	Male	31	85.7	1.6	33.48	Obese	104	226	98	11.1	1.7	265.1	51	121.98	90	75	5.2	5.08	0.4	High	Normal	No DM	1.99	<5	<2	4.5 or more	3 or more
750	Female	70	80.8	1.6	31.56	Obese	116	206	114	26.7	4.1	167	36	136.6	145	80	4.64	4.93	0.739	High	Normal	No DM	8.67	5 or more	2 OR MORE	4.5 or more	3 or more
752	Male	41	112.2	1.79	35.02	Obese	121	144	83	4.3	0.6	69	45	85.2	110	70	1.53	4.33	0.023	High	Normal	No DM	0.88	<5	<2	<4.5	<3
754	Female	49	68.3	1.47	31.61	Obese	99	247	93	26.8	3.8	228	43	158.4	130	90	5.3	4.98	1314	High	High	No DM	6.14	5 or more	2 OR MORE	4.5 or more	3 or more
755	Male	54	88.5	1.69	30.99	Obese	107	154	100	21.1	3.1	158	29	93.4	90	70	5.45	4.83	0.768	High	High	No DM	2.68	<5	2 OR MORE	4.5 or more	3 or more
756	Female	62	79.4	1.56	32.63	Obese	109	219	95.5	19.1	2.8	142.2	40	150.56	129	80	3.55	4.76	1.32	High	High	No DM	7.62	5 or more	2 OR MORE	4.5 or more	3 or more
759	Male	34	86.4	1.69	30.25	Obese	95	305	99	21.8	3.2	409	71		130	90	5.76	5.3		Normal		No DM	2.4	<5	2 OR MORE	4.5 or more	3 or more
761	Male	56	87.4	1.63	32.9	Obese	104	292	117	27.2	4.2	54	38	243.2	140	80	1.42	4.38	2121	High	High	No DM	13.57	5 or more	2 OR MORE	<4.5	<3
762	Male	49	91.5	1.7	31.66	Obese	102	245	97	23.3	3.4	244	27	169.2	114	80	9.04	5.04	0.701	High	Normal	No DM	6.62	5 or more	2 OR MORE	4.5 or more	3 or more
765	Female	56	68.4	1.57	27.75	OverWeight	95.5	265	93	8.3	1.2	79	60	189.2	110	70	1.32	4.45	0	High	Normal	No DM	1.87	<5	<2	<4.5	<3
768	Male	40	94.6	1.67	33.92	Obese	116	204	190.9	24.3	4.4	693.3	35		140	100	19.81	5.9	0.271	High	Normal	DM	6.81	5 or more	2 OR MORE	4.5 or more	3 or more
769	Female	74	80.5	1.45	38.29	Obese	103	282	122	62	8.9	279	38	188.2	145	70	7.34	5.22	1984	High	High	No DM	9.85	5 or more	2 OR MORE	4.5 or more	3 or more
772	Male	59	130.9	1.68	46.38	Obese	144	124	88	49.1	6.6	239	45	31.2	130	80	5.31	4.98	0.111	High	Normal	No DM	0.39	<5	2 OR MORE	4.5 or more	3 or more
773	Male	40	107.5	1.73	35.92	Obese	115	216	93	24.1	3.5	266	36	126.8	136	98	7.39	5.06		High		No DM	4.08	<5	2 OR MORE	4.5 or more	3 or more
775	Female	48	85.9	1.6	33.55	Obese	109	216	136	32.2	5.1	289	55	103.2	120	80	5.25	5.29	1527	High	High	DM	2.94	<5	2 OR MORE	4.5 or more	3 or more
777	Female	39	54.8	1.53	23.41	Normal Weight	83	192	97	8.9	1.4	65	52	127	120	80	1.25	4.37	0.155	Normal	Normal	No DM	0.94	<5	<2	<4.5	<3
778	Female	45	76	1.55	31.63	Obese	99	232	103	25.3	3.8	188	52	142.4	110	70	3.62	4.94	0.047	High	Normal	No DM	1.33	<5	2 OR MORE	4.5 or more	3 or more
779	Male	53	69.2	1.75	22.6	Normal Weight	91	158	108	40.8	6	70	46	98	90	60	1.52	4.47	1.99	Normal	High	No DM	1.56	<5	2 OR MORE	<4.5	<3
780	Female	66	72.3	1.5	32.13	Obese	104	269	118	15	2.4	112	37	209.6	140	90	3.03	4.74	0.402	High	Normal	No DM	9.93	5 or more	2 OR MORE	4.5 or more	3 or more
781	Female	31	63	1.68	22.32	Normal Weight	77	210	80	6.6	0.9	71	35	160.8	110	65	2.03	4.32		Normal		No DM	0.3	<5	<2	<4.5	<3
782	Male	43	83.7	1.63	31.5	Obese	100	169	98	14.3	2.2	99	34	115.2	110	70	2.91	4.59	0.166	High	Normal	No DM	3.04	<5	2 OR MORE	4.5 or more	<3
784	Female	56	58	1.61	22.38	Normal Weight	85	230	86	11	1.6	106.4	38	170.72	175	95	2.8	4.56	0.033	Normal	Normal	No DM	10.51	5 or more	<2	4.5 or more	<3
785	Male	52	73.3	1.58	29.36	OverWeight	100	129	104	34.8	5.1	148	28	71.4	120	70	5.29	4.82	0.452	High	Normal	No DM	4.08	<5	2 OR MORE	4.5 or more	3 or more
786	Female	33	61.6	1.68	21.83	Normal Weight	75	185	104	16.7	2.6	69.97	42	129.01	110	70	1.67	4.45		Normal		No DM	0.34	<5	2 OR MORE	<4.5	<3
788	Female	37	62.2	1.56	25.56	OverWeight	87	230	103	50	7	83	53	160.4	102	75	1.57	4.53		Normal		No DM	0.52	<5	2 OR MORE	4.5 or more	<3
789	Male	46	91.2	1.69	31.93	Obese	110	283	94.48	39.4	5.5	616	30		150	110	20.53	5.49	1763	High	High	No DM	12.01	5 or more	2 OR MORE	4.5 or more	3 or more
790	Male	41	115.3	1.72	38.97	Obese	129	197	94	17.5	2.6	182	39	121.6	130	100	4.67	4.87	0.262	High	Normal	No DM	6.59	5 or more	2 OR MORE	4.5 or more	3 or more
791	Male	49	80.8	1.82	24.39	Normal Weight	102	130	243	5.8	1.3	86	34	78.8	130	80	2.53	4.97	0.504	High	Normal	DM	4.26	<5	<2	4.5 or more	<3
792	Female	32	61.7	1.55	25.68	OverWeight	89	240	84.1	11.4	1.6	80.82	60	163.84	100	70	1.35	4.41	0.093	Normal	Normal	No DM	0.16	<5	<2	<4.5	<3
795	Male	36	68.5	1.62	26.1	OverWeight	100	244	100.5	13	2	139.4	37	179.12	130	80	3.77	4.77	0.452	High	Normal	No DM	3.69	<5	2 OR MORE	4.5 or more	3 or more
796	Male	48	93.7	1.66	34	Obese	116	205	110	15	2.3	274.9	42	108.02	128	96	6.55	5.16	0.885	High	High	No DM	5.95	5 or more	2 OR MORE	4.5 or more	3 or more
797	Female	44	95.2	1.58	38.13	Obese	109.5	167	103	7.6	1.2	89.81	114	35.04	110	80	0.79	4.57		High		No DM	1.09	<5	<2	4.5 or more	<3
798	Male	63	88.7	1.84	26.2	OverWeight	103.5	174	103	16.5	2.5	180	28	110	130	80	6.43	4.91	0.93	High	High	No DM	10.21	5 or more	2 OR MORE	4.5 or more	3 or more
800	Female	55	72.5	1.53	30.97	Obese	97.5	219	102.5	13	2	92.6	58	142.48	122	69	1.6	4.58		High		No DM	4.49	<5	2 OR MORE	4.5 or more	<3
805	Male	57	83.2	1.75	27.17	OverWeight	99.5	144	115	9.9	1.6	186.8	25	81.64	140	100	7.47	4.99	0.29	High	Normal	No DM	9.37	5 or more	<2	4.5 or more	3 or more
806	Female	42	116	1.64	43.13	Obese	122	214	103	42.2	6.1	180.4	49	128.92	110	80	3.68	4.91	0.43	High	Normal	No DM	2.02	<5	2 OR MORE	4.5 or more	3 or more
811	Male	61	80	1.71	27.36	OverWeight	99	151	87	12.5	1.8	35	47	97	140	95	0.74	4.01	0.461	High	Normal	No DM	3.83	<5	<2	<4.5	<3
813	Female	46	73.2	1.52	31.68	Obese	101	141	98	9	1.4	43	38	94.4	120	80	1.13	4.17	1258	High	High	No DM	2.27	<5	<2	<4.5	<3
814	Female	44	92	1.65	33.79	Obese	111	171	107	17.8	2.7	159	40	99.2	105	75	3.98	4.87		High		No DM	1.43	<5	2 OR MORE	4.5 or more	3 or more
819	Male	44	76.9	1.75	25.11	OverWeight	92	195	96	11.3	1.7	225	25	125	140	80	9	4.99		Normal		No DM	5.32	5 or more	<2	4.5 or more	3 or more
820	Male	30	85.2	1.65	31.29	Obese	101	160	96	11.9	1.8	120	39	97	110	60	3.08	4.68		High		No DM	1.27	<5	<2	4.5 or more	3 or more
821	Female	53	65.5	1.65	24.06	Normal Weight	93	246	112	10.1	1.6	144	58	159.2	120	70	2.48	4.84		High		No DM	4.23	<5	<2	4.5 or more	<3
823	Male	36	86.5	1.68	30.65	Obese	100	184	102	21	3.2	160	32	120	120	80	5	4.85	0.242	High	Normal	No DM	2.18	<5	2 OR MORE	4.5 or more	3 or more
825	Male	47	93.9	1.68	33.27	Obese	110	216	109	13.7	2.1	247.3	38	128.54	125	75	6.51	5.1	0.043	High	Normal	No DM	5.69	5 or more	2 OR MORE	4.5 or more	3 or more
826	Male	65	66	1.63	24.84	Normal Weight	99	240	110	16.5	2.6	443.1	40		150	100	11.08	5.4	2436	High	High	No DM	19.2	5 or more	2 OR MORE	4.5 or more	3 or more
828	Male	51	92	1.71	31.46	Obese	109	198	92	18.5	2.7	117	32	142.6	125	80	3.66	4.64		High		No DM	4.45	<5	2 OR MORE	4.5 or more	3 or more
829	Female	60	59.6	1.6	23.28	Normal Weight	80	209	119.5	13.2	2.1	82.05	63	129.59	120	80	1.3	4.6	1185	Normal	High	DM	6.09	5 or more	2 OR MORE	4.5 or more	<3
830	Male	55	122.8	1.78	38.76	Obese	135	234	143	19.5	3.3	326	38	130.8	180	102	8.58	5.37	0.729	High	Normal	DM	9.04	5 or more	2 OR MORE	4.5 or more	3 or more
831	Female	38	110.6	1.6	43.2	Obese	116	220	111	27.7	4.2	96	51	149.8	100	80	1.88	4.64	1241	High	High	No DM	1.02	<5	2 OR MORE	4.5 or more	<3
833	Male	68	65	1.71	22.23	Normal Weight	96	133	323	14.5	4.6	97	38	75.6	120	80	2.55	5.18	0.252	Normal	Normal	DM	6.16	5 or more	2 OR MORE	4.5 or more	<3
836	Female	37	76	1.62	28.96	OverWeight	99	181	93	19.9	2.9	128.3	36	119.34	110	75	3.56	4.69		High		No DM	0.62	<5	2 OR MORE	4.5 or more	3 or more
837	Male	50	109.3	1.76	35.29	Obese	131	136	95	11.4	1.7	66	29	93.8	110	80	2.28	4.37		High		No DM	2.22	<5	<2	<4.5	<3
841	Female	67	81	1.65	29.75	OverWeight	102	178	119	15.8	2.5	193	33	106.4	120	70	5.85	5.02	0.216	High	Normal	DM	16.37	5 or more	2 OR MORE	4.5 or more	3 or more
843	Male	46	57	1.74	18.83	Normal Weight	80	171	93	4.4	0.7	58	58	101.4	120	80	1	4.3		Normal		No DM	3.42	<5	<2	<4.5	<3
845	Female	63	69.9	1.62	26.63	OverWeight	89	274	96	10.2	1.5	91	41	214.8	120	80	2.22	4.54	0.014	Normal	Normal	No DM	7.91	5 or more	<2	4.5 or more	<3
846	Female	50	81.8	1.66	29.69	OverWeight	104	169	110	14.2	2.2	78	42	111.4	110	70	1.86	4.53		High		No DM	2.38	<5	2 OR MORE	4.5 or more	<3
850	Male	52	76.9	1.67	27.57	OverWeight	102	245	104	42.3	6.1	115	39	183	140	90	2.95	4.69		High		No DM	9.82	5 or more	2 OR MORE	4.5 or more	<3
852	Male	67	95	1.75	31.02	Obese	112	228	88	12.3	1.8	112	39	166.6	130	80	2.87	4.6	0.254	High	Normal	No DM	11.39	5 or more	<2	4.5 or more	<3
853	Male	58	98.2	1.82	29.65	OverWeight	106	184	101	7.9	1.2	54	59	114.2	130	90	0.92	4.3	0.208	High	Normal	No DM	9.94	5 or more	<2	<4.5	<3
854	Male	51	79.2	1.66	28.74	OverWeight	101	231	100	12.3	1.9	162.1	48	150.58	130	60	3.38	4.85		High		No DM	4.29	<5	<2	4.5 or more	3 or more
855	Male	65	84.5	1.75	27.59	OverWeight	109	225	141	15.7	2.6	146	42	153.8	150	90	3.48	4.97	0.088	High	Normal	DM	19.25	5 or more	2 OR MORE	4.5 or more	3 or more
856	Female	49	50.5	1.57	20.49	Normal Weight	75	223	100	9.5	1.5	141	51	143.8	130	80	2.76	4.78	0.569	Normal	Normal	No DM	2.97	<5	<2	4.5 or more	<3
857	Female	51	84.7	1.47	39.2	Obese	95	150	88	17.5	2.5	103	41	88.4	140	80	2.51	4.56	0	High	Normal	No DM	4.3	<5	2 OR MORE	4.5 or more	<3
858	Female	41	55.5	1.48	25.34	OverWeight	81	199	100.2	11.8	1.8	104.6	43	135.08	115	80	2.43	4.63	0.292	Normal	Normal	No DM	1.75	<5	<2	4.5 or more	<3
859	Male	32	80.6	1.62	30.71	Obese	98	180	89	13.5	2	120	40	116	90	70	3	4.64	0.2	High	Normal	No DM	1.4	<5	2 OR MORE	4.5 or more	3 or more
861	Female	50	58.4	1.63	21.98	Normal Weight	78	155	89.06	4.6	0.7	50.51	50	94.9	100	70	1.01	4.21	3.01	Normal	High	No DM	1.26	<5	<2	<4.5	<3
862	Female	42	69.1	1.63	26.01	OverWeight	85	139	87	7.4	1.1	53	38	90.4	100	70	1.39	4.22	0.01	Normal	Normal	No DM	0.89	<5	<2	<4.5	<3
865	Female	46	66.5	1.57	26.98	OverWeight	99	229	96	12	1.8	106	47	160.8	130	90	2.26	4.61		High		No DM	3.9	<5	<2	4.5 or more	<3
866	Female	46	65.1	1.61	25.11	OverWeight	79	180	81	14.4	2	29	78	96.2	110	70	0.37	3.88	0	Normal	Normal	No DM	0.78	<5	2 OR MORE	<4.5	<3
867	Female	41	52.3	1.54	22.05	Normal Weight	72	199	89	9.9	1.5	112	57	119.6	110	80	1.96	4.6	0.585	Normal	Normal	No DM	1.61	<5	<2	4.5 or more	<3
869	Female	45	89.6	1.67	32.13	Obese	105	182	97.37	12.9	1.9	110.3	56	103.94	110	80	1.97	4.64	0.602	High	Normal	No DM	1.84	<5	<2	4.5 or more	<3
871	Female	47	90	1.56	36.98	Obese	119	161	131	17.4	2.8	89.82	44	99.04	110	90	2.04	4.69	0.838	High	High	DM	5.51	5 or more	2 OR MORE	4.5 or more	<3
872	Female	35	47.5	1.59	18.79	Normal Weight	73.5	149	97	11.7	1.8	52.31	44	94.54	115	75	1.19	4.27	0.594	Normal	Normal	No DM	0.36	<5	<2	<4.5	<3
875	Female	60	86.4	1.54	36.43	Obese	108	271	91	32.1	4.5	202	46	184.6	130	80	4.39	4.91	0.352	High	Normal	No DM	6.09	5 or more	2 OR MORE	4.5 or more	3 or more
876	Male	42	73.8	1.77	23.56	Normal Weight	88	260	99	15.5	2.3	130	54	180	130	100	2.41	4.73	0.158	Normal	Normal	No DM	5.1	5 or more	2 OR MORE	4.5 or more	<3
877	Female	73	72	1.51	31.58	Obese	115	253	107	13.5	2.1	221	49	159.8	140	80	4.51	5.04		High		No DM	6.62	5 or more	2 OR MORE	4.5 or more	3 or more
879	Male	43	100	1.8	30.86	Obese	103	253	111	13.2	2.1	288	31	164.4	130	85	9.29	5.19		High		No DM	10.84	5 or more	2 OR MORE	4.5 or more	3 or more
889	Female	43	62.8	1.67	22.52	Normal Weight	77	125	85	14.4	2.1	51	54	60.8	118	75	0.94	4.19	0.711	Normal	Normal	No DM	0.68	<5	2 OR MORE	<4.5	<3
890	Female	37	85.9	1.57	34.85	Obese	97	204	82	19.7	2.8	151	39	134.8	110	80	3.87	4.71	0.658	High	Normal	No DM	1.29	<5	2 OR MORE	4.5 or more	3 or more
891	Male	38	81.2	1.78	25.63	OverWeight	91	198	102	9.4	1.5	68	39	145.4	130	90	1.74	4.42		Normal		No DM	5.21	5 or more	<2	<4.5	<3
893	Female	35	77.9	1.58	31.2	Obese	101	164	87	24.1	3.4	63.05	51	100.39	100	70	1.24	4.3	0.943	High	High	No DM	0.32	<5	2 OR MORE	<4.5	<3
894	Female	66	82.5	1.58	33.05	Obese	105	269	101	16.3	2.5	150	56	183	130	80	2.68	4.81		High		No DM	5.02	5 or more	2 OR MORE	4.5 or more	<3
896	Female	34	68.8	1.53	29.39	OverWeight	95	161	91	8.7	1.3	90	43	100	100	70	2.09	4.51	0.303	High	Normal	No DM	0.53	<5	<2	4.5 or more	<3
897	Female	39	55	1.66	19.96	Normal Weight	78	211	84	5.8	0.8	48	56	145.4	100	70	0.86	4.15	0	Normal	Normal	No DM	0.68	<5	<2	<4.5	<3
899	Female	36	47	1.49	21.17	Normal Weight	79	197	86	6.6	1	85.64	59	120.87	90	60	1.45	4.45		Normal		No DM	0.37	<5	<2	<4.5	<3
900	Female	48	72.2	1.6	28.2	OverWeight	89	225	101	13.1	2	180	43	146	120	95	4.19	4.9	0	Normal	Normal	No DM	5.5	5 or more	2 OR MORE	4.5 or more	3 or more
901	Male	32	79.3	1.74	26.19	OverWeight	89	223	107	13.6	2.1	168	38	151.4	115	70	4.42	4.9	0.524	Normal	Normal	No DM	2.79	<5	2 OR MORE	4.5 or more	3 or more
902	Male	36	96.2	1.8	29.69	OverWeight	102	274	92.1	51.7	7	391.8	32	163.64	120	80	12.24	5.25		High		No DM	3.59	<5	2 OR MORE	4.5 or more	3 or more
905	Male	50	70	1.65	25.71	OverWeight	92	220	103	8.4	1.3	62	39	168.6	115	75	1.59	4.38		Normal		No DM	6.53	5 or more	<2	<4.5	<3
906	Female	61	80	1.6	31.25	Obese	119	206.5	99.5	12.6	1.9	109.2	30	154.66	120	80	3.64	4.65		High		No DM	11.77	5 or more	<2	4.5 or more	3 or more
909	Female	70	53.2	1.52	23.03	Normal Weight	90.5	273	91	9	1.3	102	48	204.6	110	70	2.13	4.57		Normal		No DM	3.48	<5	<2	4.5 or more	<3
910	Male	46	96.1	1.73	32.11	Obese	116	194	84.18	26.2	3.6	301	27	106.8	140	100	11.15	5.07	5172	High	High	No DM	6.42	5 or more	2 OR MORE	4.5 or more	3 or more
912	Female	43	76.4	1.68	27.07	OverWeight	92	286	76	7.7	1.1	71.98	49	222.6	110	60	1.47	4.3	0.39	High	Normal	No DM	2.45	<5	<2	<4.5	<3
913	Female	53	101.4	1.57	41.14	Obese	116	259	125	27.7	4.3	415	50		130	70	8.3	5.43		High		No DM	3.96	<5	2 OR MORE	4.5 or more	3 or more
914	Female	54	59.5	1.58	23.83	Normal Weight	87	181	97	9.3	1.4	76	45	120.8	130	80	1.69	4.45		Normal		No DM	3.98	<5	<2	<4.5	<3
915	Female	60	86.1	1.54	36.3	Obese	113	262	83	16.6	2.4	226	49	167.8	160	90	4.61	4.92	1129	High	High	No DM	10.15	5 or more	2 OR MORE	4.5 or more	3 or more
916	Female	74	59	1.6	23.05	Normal Weight	91	228	109	12.8	2	103.2	41	166.36	130	80	2.52	4.66		High		No DM	5.23	5 or more	2 OR MORE	4.5 or more	<3
917	Male	64	72.3	1.69	25.31	OverWeight	106	172	100	3.8	0.6	93	42	111.4	160	90	2.21	4.57	0.173	High	Normal	No DM	18.69	5 or more	<2	4.5 or more	<3
919	Male	40	113.8	1.7	39.38	Obese	128	137	108	57.3	8.1	180	36	65	130	90	5	4.94	0.042	High	Normal	No DM	1.79	<5	2 OR MORE	4.5 or more	3 or more
921	Female	40	55.2	1.64	20.52	Normal Weight	76	168	84	8.7	1.3	45	82	77	90	60	0.55	4.12	0.194	Normal	Normal	No DM	0.55	<5	<2	<4.5	<3
923	Female	37	78.9	1.6	30.82	Obese	94.5	189	95	15	2.2	210.8	41	105.84	115	75	5.14	4.95	0.084	High	Normal	No DM	0.62	<5	2 OR MORE	4.5 or more	3 or more
924	Female	32	55	1.6	21.48	Normal Weight	80	145	96	11.9	1.8	133	41	77.4	120	80	3.24	4.73		Normal		No DM	0.38	<5	<2	4.5 or more	3 or more
926	Female	51	79.6	1.61	30.71	Obese	97	184	96	15.1	2.3	90	38	128	130	80	2.37	4.53		High		No DM	4.02	<5	2 OR MORE	4.5 or more	<3
927	Female	60	63	1.5	28	OverWeight	80	180	99	10.7	1.6	95	43	118	120	90	2.21	4.57		Normal		No DM	7.87	5 or more	<2	4.5 or more	<3
929	Female	45	53	1.62	20.2	Normal Weight	90	210	105	8.6	1.3	48	50	150.4	110	80	0.96	4.26	1025	Normal	High	No DM	2.26	<5	<2	<4.5	<3
930	Male	47	83.6	1.68	29.62	OverWeight	102	189	94	7.6	1.1	135	43	119	130	80	3.14	4.72	0.664	High	Normal	DM	9.51	5 or more	<2	4.5 or more	3 or more
934	Male	65	74	1.62	28.2	OverWeight	92	189	112	10.7	1.7	94	35	135.2	180	100	2.69	4.63		Normal		No DM	12.07	5 or more	<2	4.5 or more	<3
935	Male	54	52.4	1.54	22.09	Normal Weight	73	145	102	7.4	1.1	47.36	39	96.53	110	70	1.21	4.24	0.022	Normal	Normal	No DM	2.08	<5	<2	<4.5	<3
937	Female	56	70.2	1.61	27.08	OverWeight	88	225	98	13.4	2	95	66	140	100	70	1.44	4.57	0.625	Normal	Normal	No DM	1.81	<5	2 OR MORE	4.5 or more	<3
938	Male	42	95.6	1.75	31.22	Obese	110	399	327	14.7	4.8	948	45.3		120	80	20.93	6.32	0.569	High	Normal	DM	3.4	<5	2 OR MORE	4.5 or more	3 or more
940	Female	40	145	1.74	47.89	Obese	131	189	99	10.3	1.6	108	38	129.4	140	100	2.84	4.64	0.549	High	Normal	No DM	3.29	<5	<2	4.5 or more	<3
943	Female	36	100	1.64	37.18	Obese	114	192	106	18.3	2.8	94	34	139.2	125	85	2.76	4.6	0.457	High	Normal	No DM	1.81	<5	2 OR MORE	4.5 or more	<3
947	Female	49	55.3	1.53	23.62	Normal Weight	70	210	89	7.2	1.1	58	58	140.4	110	70	1	4.27	0.009	Normal	Normal	No DM	1.87	<5	<2	<4.5	<3
951	Female	46	88.9	1.6	34.73	Obese	107	201	95	24.4	3.5	118.6	42	135.28	120	90	2.82	4.66	0.013	High	Normal	No DM	4.66	<5	2 OR MORE	4.5 or more	<3
952	Female	58	56.4	1.55	23.48	Normal Weight	87	259	78	9	1.3	320	55	140	100	60	5.82	5.06	0.008	Normal	Normal	DM	5.47	5 or more	<2	4.5 or more	3 or more
956	Male	58	64.3	1.68	22.78	Normal Weight	86	195	92	8.3	1.2	101	31	143.8	130	80	3.26	4.57	0.785	Normal	High	No DM	8.11	5 or more	<2	4.5 or more	3 or more
958	Female	45	79.2	1.6	30.94	Obese	100	168	93	23.4	3.4	72	43	110.6	95	70	1.67	4.4		High		No DM	1.58	<5	2 OR MORE	<4.5	<3
960	Female	35	69.5	1.61	26.81	OverWeight	96	129	85	17.1	2.4	90.91	46	64.82	120	70	1.98	4.48	1801	High	High	No DM	0.51	<5	2 OR MORE	<4.5	<3
961	Male	42	109	1.75	35.59	Obese	121	246	121	16.9	2.7	168	30	182.4	160	95	5.6	4.96		High		No DM	8.66	5 or more	2 OR MORE	4.5 or more	3 or more
963	Female	43	61.1	1.63	23	Normal Weight	87	213	82	15.5	2.2	49.62	48	155.08	110	80	1.03	4.16	0	Normal	Normal	No DM	2.25	<5	2 OR MORE	<4.5	<3
967	Female	57	65.6	1.57	26.61	OverWeight	91	235	86	9.4	1.4	96.77	54	161.65	110	80	1.79	4.51	0.441	High	Normal	No DM	4.83	<5	<2	4.5 or more	<3
968	Male	49	137	1.83	40.91	Obese	141	272	93	20.1	2.9	43	49	214.4	110	80	0.88	4.15	0.411	High	Normal	No DM	4.08	<5	2 OR MORE	<4.5	<3
969	Female	52	54.3	1.54	22.9	Normal Weight	78	152	103	14.8	2.3	85	44	91	100	70	1.93	4.54	0.328	Normal	Normal	No DM	2.09	<5	2 OR MORE	4.5 or more	<3
971	Male	59	84.1	1.69	29.45	OverWeight	104	172	100	19.7	2.9	154	41	100.2	100	85	3.76	4.82		High		No DM	6.65	5 or more	2 OR MORE	4.5 or more	3 or more
972	Male	35	89.9	1.84	26.55	OverWeight	92	253	94	8.2	1.2	173	68	150.4	110	70	2.54	4.85		Normal		No DM	1.29	<5	<2	4.5 or more	<3
974	Male	61	93.09	1.62	35.47	Obese	116	211	72	7.5	1	112	42	146.6	130	80	2.67	4.5	0.443	High	Normal	No DM	8.65	5 or more	<2	4.5 or more	<3
976	Female	31	71	1.67	25.46	OverWeight	94	164	98	18.8	2.8	85	45	102	120	70	1.89	4.51	0	High	Normal	No DM	0.35	<5	2 OR MORE	4.5 or more	<3
978	Male	55	121.3	1.73	40.53	Obese	135	221	122	49.5	7.4	156	33	156.8	160	90	4.73	4.93	0.367	High	Normal	No DM	11.5	5 or more	2 OR MORE	4.5 or more	3 or more
979	Male	36	66.9	1.7	23.15	Normal Weight	83	214	92	13.2	2	86	56	140.8	120	80	1.54	4.49	0.142	Normal	Normal	No DM	1.51	<5	2 OR MORE	<4.5	<3
980	Female	30	61.3	1.57	24.87	Normal Weight	92	210	82	9.8	1.4	182	37	136.6	130	70	4.92	4.81	0.488	High	Normal	No DM	0.54	<5	<2	4.5 or more	3 or more
983	Male	51	73.7	1.66	26.75	OverWeight	102	175	98	27.5	4	176	34	105.8	130	80	5.18	4.88	0	High	Normal	No DM	5.86	5 or more	2 OR MORE	4.5 or more	3 or more
985	Male	31	67.3	1.6	26.29	OverWeight	90	155	94	14	2.1	141	37	89.8	100	70	3.81	4.75	0.159	Normal	Normal	No DM	0.69	<5	2 OR MORE	4.5 or more	3 or more
986	Female	46	76.7	1.54	32.34	Obese	106	110	108	12	1.9	93	32	59.4	190	95	2.91	4.61	0.943	High	High	No DM	5.65	5 or more	<2	4.5 or more	<3
988	Male	59	89.5	1.69	31.34	Obese	110	258	100	8.3	1.3	212	57	158.6	120	85	3.72	4.98	0.005	High	Normal	No DM	8.15	5 or more	<2	4.5 or more	3 or more
989	Male	31	105.5	1.78	33.3	Obese	109	183	90	10.5	1.6	145	48	106	110	70	3.02	4.74	0.119	High	Normal	No DM	1.05	<5	<2	4.5 or more	3 or more
991	Female	31	55.5	1.62	21.15	Normal Weight	75	279	96	13.7	2.1	180	86	157	110	80	2.09	4.88	0	Normal	Normal	No DM	0.24	<5	2 OR MORE	4.5 or more	<3
992	Male	62	100	1.68	35.43	Obese	118	145	149	16.7	2.8	146	29	86.8	130	100	5.03	4.99	0.303	High	Normal	DM	7.15	5 or more	2 OR MORE	4.5 or more	3 or more
993	Male	63	85.1	1.73	28.43	OverWeight	103	139	92	10.2	1.5	79	42	81.2	190	110	1.88	4.45	0.25	High	Normal	No DM	9.69	5 or more	<2	<4.5	<3
995	Female	41	84	1.64	31.23	Obese	99	241	98	13.1	2	103	62	158.4	130	90	1.66	4.61	0.425	High	Normal	No DM	1.3	<5	2 OR MORE	4.5 or more	<3
996	Female	36	79.4	1.7	27.47	OverWeight	99	147	86	18.4	2.6	89	33	96.2	110	70	2.7	4.47	0.76	High	Normal	No DM	0.66	<5	2 OR MORE	<4.5	<3
998	Female	48	78.4	1.59	31.01	Obese	113	271	88	9.5	1.4	50	59	202	130	80	0.85	4.19	0.29	High	Normal	No DM	2.85	<5	<2	<4.5	<3
1000	Male	56	49.9	1.6	19.49	Normal Weight	76	192	97	7.9	1.2	82	54	121.6	110	70	1.52	4.49	0.544	Normal	Normal	No DM	3.28	<5	<2	<4.5	<3
1002	Female	51	68.3	1.58	27.36	OverWeight	83	182	96	6.6	1	52	49	122.6	100	60	1.06	4.26	0.23	Normal	Normal	No DM	2.13	<5	<2	<4.5	<3
1004	Female	56	60.8	1.58	24.36	Normal Weight	88	250	96	9.4	1.4	258	38	160.4	130	80	6.79	5.06	1972	Normal	High	No DM	6.53	5 or more	<2	4.5 or more	3 or more
1005	Female	35	97.1	1.69	34	Obese	111	201	78	18.1	2.5	143	43	129.4	130	90	3.33	4.66	0.276	High	Normal	No DM	1.26	<5	2 OR MORE	4.5 or more	3 or more
1006	Female	47	65.8	1.57	26.69	OverWeight	91	139	85	8.4	1.2	93	22	98.4	130	76	4.23	4.49	0.453	High	Normal	No DM	3.66	<5	<2	<4.5	3 or more
1007	Female	54	93.5	1.64	34.76	Obese	106	190	93	10.1	1.5	138	38	124.4	118	70	3.63	4.73	0.687	High	Normal	No DM	3	<5	<2	4.5 or more	3 or more
1010	Female	52	59.2	1.61	22.84	Normal Weight	70	192	90	11.3	1.7	72	58	119.6	110	70	1.24	4.39		Normal		No DM	1.86	<5	<2	<4.5	<3
1011	Female	34	83.6	1.61	32.25	Obese	103	232	107	19.4	3	106	40	170.8	137	91	2.65	4.67	0.239	High	Normal	No DM	1.08	<5	2 OR MORE	4.5 or more	<3
1013	Male	65	108.8	1.67	39.01	Obese	131	231	231	17.2	3.5	180	38	157	125	70	4.74	5.32	0.288	High	Normal	DM	11.92	5 or more	2 OR MORE	4.5 or more	3 or more
1014	Male	57	86.8	1.79	27.09	OverWeight	106	196	91	9.5	1.4	117	39	133.6	120	80	3	4.64	0.371	High	Normal	No DM	4.6	<5	<2	4.5 or more	3 or more
1015	Male	41	89.3	1.67	32.02	Obese	108	175	103	14.4	2.2	138	36	111.4	130	90	3.83	4.78	0.296	High	Normal	No DM	3.6	<5	2 OR MORE	4.5 or more	3 or more
1016	Male	40	105.9	1.67	37.97	Obese	114	196	106	13.6	2.1	98	53	123.4	111	72	1.85	4.62	0.337	High	Normal	No DM	2.57	<5	2 OR MORE	4.5 or more	<3
1019	Female	58	53.5	1.5	23.78	Normal Weight	88	211	103	11.4	1.8	165	45	133	131	76	3.67	4.87		Normal		No DM	5.64	5 or more	<2	4.5 or more	3 or more
1021	Male	59	84.2	1.63	31.69	Obese	113	184	95	17.3	2.6	269	27	103.2	130	80	9.96	5.07	0.984	High	High	No DM	13.92	5 or more	2 OR MORE	4.5 or more	3 or more
1022	Female	50	85	1.71	29.07	OverWeight	94	186	92	14.8	2.2	208	34	110.4	116	70	6.12	4.93	0.234	High	Normal	No DM	5.01	5 or more	2 OR MORE	4.5 or more	3 or more
1023	Male	60	76.7	1.65	28.17	OverWeight	101	199	99	9.6	1.5	159	38	129.2	150	90	4.18	4.83	0.189	High	Normal	No DM	8.76	5 or more	<2	4.5 or more	3 or more
1024	Female	32	71.8	1.62	27.36	OverWeight	91	228	86	9.2	1.3	100	45	163	100	70	2.22	4.53		High		No DM	0.3	<5	<2	4.5 or more	<3
1027	Male	72	71.4	1.74	23.58	Normal Weight	98	187	107	4.3	0.7	79	52	119.2	126	84	1.52	4.52	0.019	High	Normal	No DM	6.98	5 or more	<2	4.5 or more	<3
1028	Female	33	75.1	1.58	30.08	Obese	100	172	98	7.1	1.1	50	53	109	141	68	0.94	4.25	0.045	High	Normal	No DM	0.69	<5	<2	<4.5	<3
1029	Male	33	82.3	1.72	27.82	OverWeight	94	163	102	44.7	6.4	132	30	106.6	120	70	4.4	4.75	0.282	Normal	Normal	No DM	1.89	<5	2 OR MORE	4.5 or more	3 or more
1037	Female	40	84.8	1.75	27.69	OverWeight	95	161	83	10	1.4	419	43		127	75	9.74	5.23	0.302	High	Normal	No DM	1.55	<5	<2	4.5 or more	3 or more
1039	Female	50	87.7	1.62	33.42	Obese	106	215	80	7.9	1.1	108	60	133.4	120	90	1.8	4.53		High		No DM	2.89	<5	<2	4.5 or more	<3
1040	Female	55	89.5	1.63	33.69	Obese	109	286	98	10.9	1.7	182	61	188.6	142	87	2.98	4.89	0.478	High	Normal	No DM	5.25	5 or more	<2	4.5 or more	<3
1043	Male	42	102.7	1.78	32.41	Obese	116	179	293	32.1	8	416	30		130	80	13.87	5.86	0.569	High	Normal	DM	3.83	<5	2 OR MORE	4.5 or more	3 or more
1046	Male	63	104.9	1.73	35.05	Obese	130	89	88	10.8	1.6	136	35	26.8	144	95	3.89	4.69	0.689	High	Normal	No DM	8.84	5 or more	<2	4.5 or more	3 or more
1047	Female	49	78.3	1.62	29.84	OverWeight	92	179	87	7.2	1.1	65	61	105	121	77	1.07	4.32	0.4	High	Normal	No DM	1.69	<5	<2	<4.5	<3
1048	Male	33	109.6	1.69	38.37	Obese	115	239	78	33.7	4.5	265	29	157	140	100	9.14	4.97	1323	High	High	No DM	4.14	<5	2 OR MORE	4.5 or more	3 or more
1050	Male	63	84.2	1.75	27.49	OverWeight	108	214	92	18.8	2.7	303	41	112.4	110	75	7.39	5.12	0.8	High	High	No DM	7.22	5 or more	2 OR MORE	4.5 or more	3 or more
1053	Male	73	76.7	1.62	29.23	OverWeight	95	121	131.5	13.8	2.3	164	20	68.2	125	60	8.2	4.99	0.67	Normal	Normal	DM	16.15	5 or more	2 OR MORE	4.5 or more	3 or more
1054	Male	45	88.9	1.67	31.88	Obese	108	163	155	17.3	3	226	24	93.8	150	95	9.42	5.23	2252	High	High	DM	5.57	5 or more	2 OR MORE	4.5 or more	3 or more
1055	Female	44	109.8	1.61	42.36	Obese	116	138	83	11.6	1.7	89	45	75.2	126	80	1.98	4.45	0.247	High	Normal	No DM	1.57	<5	<2	<4.5	<3
1058	Male	61	103.5	1.74	34.19	Obese	115	186	96	23.1	3.4	117	34	128.6	145	85	3.44	4.66	0.108	High	Normal	No DM	11.67	5 or more	2 OR MORE	4.5 or more	3 or more
1059	Male	38	94.8	1.69	33.19	Obese	111	230	88	16.4	2.4	187	37	155.6	140	100	5.05	4.85	1785	High	High	No DM	4.09	<5	2 OR MORE	4.5 or more	3 or more
1061	Female	70	70.6	1.5	31.38	Obese	107	220	88	8.1	1.2	190	38	144	146	86	5	4.86	0.284	High	Normal	No DM	8.67	5 or more	<2	4.5 or more	3 or more
1063	Male	53	95.4	1.75	31.15	Obese	105	197	80	3.9	0.6	80	47	134	111	78	1.7	4.38	0.17	High	Normal	No DM	2.99	<5	<2	<4.5	<3
1064	Male	50	83.6	1.75	27.3	OverWeight	92	159	85	13.2	1.9	220	43	72	130	90	5.12	4.92	0.367	Normal	Normal	No DM	2.89	<5	<2	4.5 or more	3 or more
1065	Female	42	65.7	1.6	25.66	OverWeight	86	181	72	8.8	1.2	123	51	105.4	100	60	2.41	4.54	0.753	Normal	Normal	No DM	0.79	<5	<2	4.5 or more	<3
1069	Male	58	86.5	1.71	29.58	OverWeight	108	202	83	16.8	2.4	122	43	134.6	126	76	2.84	4.61	0.45	High	Normal	No DM	5.73	5 or more	2 OR MORE	4.5 or more	<3
1070	Male	43	65.4	1.68	23.17	Normal Weight	88	179	87	8.4	1.2	556	35		119	78	15.89	5.39	2432	Normal	High	No DM	2.36	<5	<2	4.5 or more	3 or more
1071	Male	61	77.2	1.71	26.4	OverWeight	85	207	79	6	0.9	159	36	139.2	142	91	4.42	4.72	0.923	Normal	High	No DM	10.85	5 or more	<2	4.5 or more	3 or more
1072	Female	64	62.6	1.54	26.4	OverWeight	97	192	198	14.4	2.7	209	28	122.2	160	95	7.46	5.32	0.335	High	Normal	DM	25.67	5 or more	2 OR MORE	4.5 or more	3 or more
1074	Male	53	102.7	1.58	41.14	Obese	116	179	93	23.3	3.4	146	25	124.8	120	80	5.84	4.76	0.367	High	Normal	No DM	4.88	<5	2 OR MORE	4.5 or more	3 or more
1075	Female	38	94.2	1.62	35.89	Obese	96	140	94	30.7	4.4	151	30	79.8	117	73	5.03	4.78	0.63	High	Normal	No DM	0.87	<5	2 OR MORE	4.5 or more	3 or more
1076	Male	60	81.4	1.74	26.89	OverWeight	95	222	92	16.1	2.4	130	37	159	140	80	3.51	4.69	0.245	Normal	Normal	No DM	10.37	5 or more	2 OR MORE	4.5 or more	3 or more
1078	Male	36	165	1.71	56.43	Obese	145	184	91	45.2	6.2	298	35	89.4	160	116	8.51	5.1	0.413	High	Normal	No DM	3.12	<5	2 OR MORE	4.5 or more	3 or more
1080	Male	47	124.6	1.74	41.15	Obese	134	167	91	28.4	4	175	33	99	117	83	5.3	4.84		High		No DM	3.68	<5	2 OR MORE	4.5 or more	3 or more
1082	Female	44	76.4	1.6	29.84	OverWeight	82	141	79	22.5	3.1	117	39	78.6	104	66	3	4.57	1.06	Normal	High	No DM	1.1	<5	2 OR MORE	4.5 or more	3 or more
1086	Female	41	75.5	1.67	27.07	OverWeight	95	137	97	10.6	1.6	77	37	84.6	113	68	2.08	4.46	0.25	High	Normal	No DM	0.79	<5	<2	<4.5	<3
1089	Male	64	65.3	1.66	23.7	Normal Weight	95	260	97	7.2	1.1	80	47	197	140	85	1.7	4.48	0.46	Normal	Normal	No DM	13.46	5 or more	<2	<4.5	<3
1090	Female	32	75.4	1.59	29.82	OverWeight	96	262	83	18.2	2.6	208	43	177.4	124	74	4.84	4.88	0.628	High	Normal	No DM	0.63	<5	2 OR MORE	4.5 or more	3 or more
1091	Male	37	112	1.75	36.57	Obese	123	206	74	19.9	2.7	99	35	151.2	120	90	2.83	4.45	0.042	High	Normal	No DM	3.54	<5	2 OR MORE	<4.5	<3
1092	Male	37	66	1.68	23.38	Normal Weight	84	168	100	7.8	1.2	81	47	104.8	111	71	1.72	4.5	0.211	Normal	Normal	No DM	1.39	<5	<2	4.5 or more	<3
1094	Male	39	88.8	1.84	26.23	OverWeight	94	235	82	7.1	1	69	40	181.2	129	86	1.73	4.32	0.318	Normal	Normal	No DM	5.15	5 or more	<2	<4.5	<3
1095	Male	54	57.2	1.69	20.03	Normal Weight	87	161	99.6	10.7	1.6	129	38	97.2	129	92	3.39	4.73	0.89	Normal	High	No DM	6.64	5 or more	<2	4.5 or more	3 or more
1096	Male	53	111	1.72	37.52	Obese	122	87	200	18.5	3.5	86	31	38.8	120	90	2.77	4.88	0.435	High	Normal	DM	6.48	5 or more	2 OR MORE	4.5 or more	<3
1097	Female	50	131	1.58	52.48	Obese	136	124	214	20.5	3.9	140	27	69	110	80	5.19	5.15	1696	High	High	DM	7.31	5 or more	2 OR MORE	4.5 or more	3 or more
1098	Male	49	99	1.69	34.66	Obese	112	214	119	27.1	4.2	730	41		146	96	17.8	5.69	9211	High	High	DM	9.41	5 or more	2 OR MORE	4.5 or more	3 or more
1099	Female	59	76.4	1.62	29.11	OverWeight	106	205	84	3.9	0.6	115	64	118	119	77	1.8	4.59		High		No DM	1.97	<5	<2	4.5 or more	<3
1101	Female	54	75.4	1.54	31.79	Obese	101	199	91	17.6	2.6	223	40	114.4	170	100	5.58	4.96	1.61	High	High	No DM	7.95	5 or more	2 OR MORE	4.5 or more	3 or more
1106	Female	48	64.5	1.58	25.84	OverWeight	84	226	95	10.3	1.6	132	48	151.6	114	75	2.75	4.72	0.419	Normal	Normal	No DM	2.81	<5	<2	4.5 or more	<3
1107	Male	37	103.6	1.78	32.7	Obese	110	200	86	16.5	2.4	64	40	147.2	127	78	1.6	4.31	0.454	High	Normal	No DM	2.12	<5	2 OR MORE	<4.5	<3
1109	Male	44	136.4	1.82	41.18	Obese	133	212	89	17.3	2.5	83	46	149.4	130	80	1.8	4.45	0.066	High	Normal	No DM	5.14	5 or more	2 OR MORE	<4.5	<3
1111	Male	45	101.81	1.77	32.5	Obese	114	139	90	15.6	2.3	57	46	81.6	118	70	1.24	4.27	0.39	High	Normal	No DM	1.06	<5	2 OR MORE	<4.5	<3
1112	Male	62	90.1	1.69	31.55	Obese	116	160	79	23.8	3.3	166	32	94.8	117	67	5.19	4.74	1617	High	High	No DM	7.42	5 or more	2 OR MORE	4.5 or more	3 or more
1115	Male	37	86.4	1.68	30.61	Obese	106	261	82	7.8	1.1	265	46	162	140	90	5.76	4.99	3.37	High	High	No DM	6.17	5 or more	<2	4.5 or more	3 or more
1117	Female	61	56.2	1.48	25.66	OverWeight	87	166	81	10.6	1.5	60	64	90	120	70	0.94	4.24	0.544	Normal	Normal	No DM	2.81	<5	<2	<4.5	<3
1122	Male	45	147.7	1.78	46.62	Obese	137	191	93	35.9	5.1	92	34	138.6	160	110	2.71	4.53	0.737	High	Normal	No DM	6.12	5 or more	2 OR MORE	4.5 or more	<3
1123	Female	38	55.8	1.59	22.07	Normal Weight	80	170	91	12.2	1.8	130	64	80	100	72	2.03	4.69	0.743	Normal	Normal	No DM	0.32	<5	<2	4.5 or more	<3
1126	Male	30	116	1.83	34.64	Obese	117	213	80	20.1	2.8	377	33	104.6	120	80	11.42	5.16	2254	High	High	No DM	3.27	<5	2 OR MORE	4.5 or more	3 or more
1127	Male	42	92.1	1.79	28.74	OverWeight	101	147	97	9.7	1.5	103	33	93.4	130	80	3.12	4.6	0.507	High	Normal	No DM	2	<5	<2	4.5 or more	3 or more
1128	Female	66	101.5	1.61	39.16	Obese	121	181	87	23.8	3.4	111	36	122.8	110	70	3.08	4.59	1.65	High	High	No DM	3.63	<5	2 OR MORE	4.5 or more	3 or more
1129	Male	48	99.4	1.71	33.99	Obese	102	145	96	16	2.4	124	36	84.2	120	80	3.44	4.69	0.338	High	Normal	No DM	1.57	<5	2 OR MORE	4.5 or more	3 or more
1130	Male	53	123.2	1.78	38.88	Obese	120	175	95	24.4	3.5	173	48	92.4	146	93	3.6	4.85	0.188	High	Normal	No DM	8.29	5 or more	2 OR MORE	4.5 or more	3 or more
1131	Female	50	67.7	1.65	24.87	Normal Weight	88	211	81	8.1	1.2	130	47	138	123	81	2.77	4.63	0.324	Normal	Normal	No DM	4.13	<5	<2	4.5 or more	<3
1132	Male	38	89	1.7	30.8	Obese	109	210	80	9.4	1.3	83	48	145.4	120	82	1.73	4.4	0.474	High	Normal	No DM	1.75	<5	<2	<4.5	<3
1133	Female	43	60.4	1.6	23.59	Normal Weight	81	177	89	9.6	1.4	35	60	110	110	70	0.58	4.02	0.311	Normal	Normal	No DM	0.58	<5	<2	<4.5	<3
1135	Male	30	71.4	1.71	24.42	Normal Weight	91	212	86	10.1	1.5	148	35	147.4	115	75	4.23	4.73	0.94	Normal	High	No DM	1.51	<5	<2	4.5 or more	3 or more
1137	Male	35	105.1	1.81	32.08	Obese	108	153	92	15.4	2.3	130	30	97	125	80	4.33	4.69	1.45	High	High	No DM	1.82	<5	2 OR MORE	4.5 or more	3 or more
1138	Male	40	106	1.74	35.01	Obese	116	204	95	22.1	3.2	130	39	139	135	90	3.33	4.71	0.509	High	Normal	No DM	4.08	<5	2 OR MORE	4.5 or more	3 or more
1139	Female	59	49.2	1.59	19.46	Normal Weight	81	233	82	8.2	1.2	95	57	157	128	80	1.67	4.48	0.66	Normal	Normal	No DM	5.09	5 or more	<2	<4.5	<3
1141	Male	43	87.2	1.64	32.42	Obese	114	211	77	10.2	1.4	197	47	124.6	140	90	4.19	4.81	2.9	High	High	No DM	3.71	<5	<2	4.5 or more	3 or more
1143	Female	48	87.9	1.7	30.42	Obese	110	200	92	29.5	4.2	218	21	135.4	110	80	10.38	4.95	0.484	High	Normal	No DM	8.86	5 or more	2 OR MORE	4.5 or more	3 or more
1144	Female	51	80.9	1.47	37.44	Obese	96	136	80	13.8	1.9	54	44	81.2	128	87	1.23	4.19	0.43	High	Normal	No DM	3.11	<5	<2	<4.5	<3
1147	Female	62	88.7	1.52	38.39	Obese	107	187	97	19.5	2.9	82	40	130.6	112	70	2.05	4.49	0.55	High	Normal	No DM	6.63	5 or more	2 OR MORE	<4.5	<3
1150	Female	43	109	1.56	44.79	Obese	115	139	91	27.2	3.9	118	34	81.4	90	60	3.47	4.64	0.611	High	Normal	No DM	2.11	<5	2 OR MORE	4.5 or more	3 or more
1154	Male	33	105.3	1.55	43.83	Obese	111	191	88	18.4	2.7	175	30	126	140	85	5.83	4.82	0.869	High	High	No DM	3.16	<5	2 OR MORE	4.5 or more	3 or more
1155	Male	34	72.3	1.56	29.71	OverWeight	94	150	85	8.9	1.3	67	32	104.6	134	91	2.09	4.32	0.343	Normal	Normal	No DM	1.73	<5	<2	<4.5	<3
1157	Male	35	63.1	1.63	23.75	Normal Weight	90	168	105	12.5	1.9	181	38	93.8	120	80	4.76	4.93	0.526	Normal	Normal	No DM	1.62	<5	<2	4.5 or more	3 or more
1159	Male	48	110	1.84	32.49	Obese	96	194	78	37	4.9	109	43	129.2	140	80	2.53	4.52	0.548	Normal	Normal	No DM	5.01	5 or more	2 OR MORE	4.5 or more	<3
1162	Female	51	85.3	1.54	35.97	Obese	101	161	92	10.8	1.6	52	32	118.6	100	65	1.63	4.24	0.308	High	Normal	No DM	4.02	<5	<2	<4.5	<3
1163	Male	54	80	1.78	25.25	OverWeight	91	222	82	6.3	0.9	68	35	173.4	120	80	1.94	4.31	0.654	Normal	Normal	No DM	4.75	<5	<2	<4.5	<3
1167	Male	48	95.5	1.69	33.44	Obese	110	156	87	18.7	2.7	346	27	59.8	120	80	12.81	5.16	1757	High	High	No DM	2.01	<5	2 OR MORE	4.5 or more	3 or more
1168	Male	42	103	1.82	31.1	Obese	110	149	88	13.1	1.9	62	20	116.6	122	75	3.1	4.3	0.225	High	Normal	No DM	1.51	<5	<2	<4.5	3 or more
1169	Female	44	76.6	1.61	29.55	OverWeight	58	234	85	9.3	1.4	176	47	151.8	117	73	3.74	4.81	0.047	Normal	Normal	No DM	1.47	<5	<2	4.5 or more	3 or more
1171	Male	59	66.4	1.7	22.98	Normal Weight	92	159	98	11.1	1.7	109	33	104.2	160	100	3.3	4.64	1199	Normal	High	No DM	6.22	5 or more	<2	4.5 or more	3 or more
1173	Female	46	83.3	1.69	29.17	OverWeight	103	195	82	10.6	1.5	179	41	118.2	110	80	4.37	4.8	0.377	High	Normal	No DM	3.91	<5	<2	4.5 or more	3 or more
1175	Female	40	64	1.6	25	OverWeight	84	208	79	11.2	1.6	100	63	125	99	61	1.59	4.49	0.279	Normal	Normal	No DM	0.5	<5	<2	<4.5	<3
1177	Male	63	60.2	1.62	22.94	Normal Weight	92	141	89	37.1	5.1	77	27	98.6	130	80	2.85	4.42	0.206	Normal	Normal	No DM	5.42	5 or more	2 OR MORE	<4.5	<3
1183	Male	30	103.8	1.73	34.68	Obese	105	162	80	15.5	2.2	112	41	98.6	120	70	2.73	4.55	1163	High	High	No DM	2.14	<5	2 OR MORE	4.5 or more	<3
1184	Female	43	66	1.58	26.44	OverWeight	93	224	80	13	1.8	52	60	153.6	120	75	0.87	4.17	0.591	High	Normal	No DM	1.21	<5	<2	<4.5	<3
1190	Male	53	80.5	1.7	27.85	OverWeight	101	230	290	4.8	1.3	377	40	114.6	154	97	9.43	5.8		High		DM	11.29	5 or more	<2	4.5 or more	3 or more
1192	Male	63	104.8	1.62	39.93	Obese	119	214	92	20.4	3	116	47	143.8	150	90	2.47	4.64	0.567	High	Normal	No DM	9.45	5 or more	2 OR MORE	4.5 or more	<3
1193	Female	54	72	1.59	28.48	OverWeight	86	185	92	10.9	1.6	90	53	114	115	80	1.7	4.51	0.1	Normal	Normal	No DM	3.5	<5	<2	4.5 or more	<3
1194	Male	40	77.1	1.59	30.5	Obese	94	149	97	15.5	2.3	45	45	95	130	80	1	4.19	0.2	Normal	Normal	No DM	1.11	<5	2 OR MORE	<4.5	<3
1200	Male	33	88.6	1.75	28.93	OverWeight	100	138	86	19.3	2.8	113	42	73.4	100	60	2.69	4.59	0.632	High	Normal	No DM	1.28	<5	2 OR MORE	4.5 or more	<3
1202	Female	50	90	1.5	40	Obese	118	212	105	30.5	4.5	158	53	127.4	100	60	2.98	4.86	1.28	High	High	DM	3.62	<5	2 OR MORE	4.5 or more	<3
1203	Male	52	76.6	1.64	28.48	OverWeight	102	254	147	22.7	3.8	435	44		140	80	9.89	5.53	1301	High	High	DM	14.67	5 or more	2 OR MORE	4.5 or more	3 or more
1205	Male	38	110.5	1.82	33.36	Obese	118	142	90	22.6	3.2	129	25	91.2	138	90	5.16	4.68	0.682	High	Normal	No DM	2.09	<5	2 OR MORE	4.5 or more	3 or more
1206	Male	44	91.5	1.67	32.81	Obese	114	166	94	31.3	4.5	280	28	82	134	80	10	5.09		High		No DM	4.21	<5	2 OR MORE	4.5 or more	3 or more
1207	Female	56	90.5	1.65	33.24	Obese	105	175	122	14.6	2.4	72	103	57.6	120	80	0.7	4.54	0.167	High	Normal	No DM	2.49	<5	2 OR MORE	4.5 or more	<3
1208	Female	57	76.5	1.66	27.76	OverWeight	96	200	113	18.2	2.8	92	75	106.6	120	80	1.23	4.62	0.413	High	Normal	No DM	3.17	<5	2 OR MORE	4.5 or more	<3
1209	Male	56	62	1.61	23.92	Normal Weight	85	201	282	13.8	3.4	137	42	131.6	140	90	3.26	5.28	0.58	Normal	Normal	DM	12.94	5 or more	2 OR MORE	4.5 or more	3 or more
1210	Male	40	63.1	1.72	21.33	Normal Weight	83	186	98	10.5	1.6	89	30	138.2	110	75	2.97	4.54	0.331	Normal	Normal	No DM	2.63	<5	<2	4.5 or more	<3
1211	Male	39	90.1	1.65	33.09	Obese	105	208	91	15.7	2.3	393	37	92.4	120	80	10.62	5.24	0.221	High	Normal	No DM	2.33	<5	2 OR MORE	4.5 or more	3 or more
1213	Female	56	59.9	1.58	23.99	Normal Weight	86	194	86	12.5	1.8	83	55	122.4	150	80	1.51	4.44	0.128	Normal	Normal	No DM	4.92	<5	<2	<4.5	<3
1214	Female	58	73	1.61	28.16	OverWeight	86.3	287	89	20.1	2.9	294	25	203.2	130	90	11.76	5.09		Normal		No DM	19.23	5 or more	2 OR MORE	4.5 or more	3 or more
1217	Female	39	75	1.58	30.04	Obese	89	151	100	15.8	2.4	62	52	86.6	110	70	1.19	4.37	0.758	Normal	Normal	No DM	0.43	<5	2 OR MORE	<4.5	<3
1224	Female	45	71.6	1.56	29.42	OverWeight	91	186	102	20.1	3	186	36	112.8	110	70	5.17	4.93		High		No DM	2.11	<5	2 OR MORE	4.5 or more	3 or more
1225	Female	52	71.8	1.57	29.13	OverWeight	99	207	100	18	2.7	89	37	152.2	90	60	2.41	4.55	0.33	High	Normal	No DM	3.32	<5	2 OR MORE	4.5 or more	<3
1227	Male	69	88.6	1.68	31.39	Obese	115	193	138	28	4.5	268	39	100.4	154	91	6.87	5.26	1.87	High	High	DM	19.54	5 or more	2 OR MORE	4.5 or more	3 or more
1228	Male	63	92.6	1.64	34.43	Obese	109	175	103	19.3	2.9	233	30	98.4	130	70	7.77	5.04	0.64	High	Normal	No DM	16.62	5 or more	2 OR MORE	4.5 or more	3 or more
1229	Male	40	95.8	1.77	30.58	Obese	107	139	97	39	5.5	249	30	59.2	110	70	8.3	5.05	2.22	High	High	No DM	1.37	<5	2 OR MORE	4.5 or more	3 or more
1230	Female	51	88.6	1.58	35.49	Obese	95	121	103	32	4.7	152	26	64.6	128	82	5.85	4.83	2.88	High	High	No DM	5.24	5 or more	2 OR MORE	4.5 or more	3 or more
1232	Female	44	77.3	1.58	30.96	Obese	86	161	85	9.5	1.4	59	57	92.2	120	60	1.04	4.26	0.373	Normal	Normal	No DM	1.67	<5	<2	<4.5	<3
1233	Female	47	68.9	1.64	25.62	OverWeight	92	135	84	7.6	1.1	31	92	36.8	110	70	0.34	3.93	0.5	High	Normal	No DM	0.65	<5	<2	<4.5	<3
1235	Male	41	100.9	1.83	30.13	Obese	110	168	89	13.8	2	127	35	107.6	110	70	3.63	4.67	0.425	High	Normal	No DM	3.6	<5	2 OR MORE	4.5 or more	3 or more
1236	Male	38	90.6	1.64	33.69	Obese	106	203	76	23.8	3.2	324	30	108.2	120	80	10.8	5.06	2.76	High	High	No DM	2.86	<5	2 OR MORE	4.5 or more	3 or more
1239	Female	53	81.8	1.62	31.17	Obese	94	111	98.74	38.2	5.5	119	42	45.2	130	80	2.83	4.69	0.232	High	Normal	DM	6.25	5 or more	2 OR MORE	4.5 or more	<3
1241	Female	44	53.4	1.56	21.94	Normal Weight	84	186	111	7.7	1.2	84	55	114.2	110	60	1.53	4.57	0.731	Normal	Normal	No DM	1.31	<5	<2	4.5 or more	<3
1244	Male	54	107	1.65	39.3	Obese	126	176	107	25.2	3.8	108	45	109.4	109	74	2.4	4.68	0.697	High	Normal	No DM	3.14	<5	2 OR MORE	4.5 or more	<3
1245	Female	56	59.3	1.59	23.46	Normal Weight	84	314	82	6.2	0.9	137	46	240.6	100	74	2.98	4.66	0.275	Normal	Normal	No DM	4.63	<5	<2	4.5 or more	<3
1246	Male	48	90	1.74	29.73	OverWeight	99	300	87.65	20.1	2.9	192.3	47	214.54	140	100	4.09	4.87		High		No DM	8.21	5 or more	2 OR MORE	4.5 or more	3 or more
1247	Female	46	80.6	1.62	30.71	Obese	104	185	116	18.5	2.9	98	37	128.4	100	60	2.65	4.67		High		No DM	1.73	<5	2 OR MORE	4.5 or more	<3
1248	Female	40	51.7	1.5	22.98	Normal Weight	83	239	90	11.5	1.7	67	85	140.6	90	60	0.79	4.35		Normal		No DM	0.5	<5	<2	<4.5	<3
1249	Female	45	53	1.6	20.7	Normal Weight	75	173	108.7	11.7	1.8	112.6	53	97.48	130	70	2.12	4.71		Normal		No DM	1.72	<5	<2	4.5 or more	<3
1250	Female	36	60.1	1.63	22.62	Normal Weight	80	169	89	11.5	1.7	65	46	110	110	80	1.41	4.33		Normal		No DM	0.76	<5	<2	<4.5	<3
1251	Male	38	92	1.78	29.04	OverWeight	98	244	86	34.6	4.8	203	45	158.4	120	70	4.51	4.88		High		No DM	2.42	<5	2 OR MORE	4.5 or more	3 or more
1252	Female	41	64	1.62	24.39	Normal Weight	89	169	101	7	1.1	57	48	109.6	110	70	1.19	4.33		Normal		No DM	0.86	<5	<2	<4.5	<3
1253	Female	51	85	1.61	32.79	Obese	94	204	131	14	2.3	112	49	132.6	130	80	2.29	4.8		High		DM	4.13	<5	2 OR MORE	4.5 or more	<3
1255	Female	71	61.6	1.51	27.02	OverWeight	94	211	85.42	19.5	2.8	149.5	55	126.1	160	90	2.72	4.73	0.177	High	Normal	No DM	7.05	5 or more	2 OR MORE	4.5 or more	<3
1256	Female	67	62	1.59	24.52	Normal Weight	84	367	105.4	18	2.7	158.6	71	264.28	140	100	2.23	4.86	0.638	Normal	Normal	No DM	7.23	5 or more	2 OR MORE	4.5 or more	<3
1257	Female	33	72.8	1.65	26.74	OverWeight	76.8	205	126	29.2	4.6	88	36	151.4	110	80	2.44	4.66	0.434	Normal	Normal	DM	0.71	<5	2 OR MORE	4.5 or more	<3
1259	Female	67	53	1.58	21.23	Normal Weight	100	191	97.9	7.4	1.1	145.3	41	120.94	130	90	3.54	4.78		High		No DM	7.73	5 or more	<2	4.5 or more	3 or more
1260	Female	36	69	1.51	30.26	Obese	96	235	249	12.1	2.6	130	39	170	100	60	3.33	5.19	0.076	High	Normal	DM	1.6	<5	2 OR MORE	4.5 or more	3 or more
1261	Female	44	64.6	1.65	23.73	Normal Weight	94	187	103	18.4	2.8	91.46	38	130.71	120	80	2.41	4.58	0.128	High	Normal	No DM	3.24	<5	2 OR MORE	4.5 or more	<3
1264	Female	48	84	1.5	37.33	Obese	107	201	132.8	21.8	3.5	105.8	46	133.84	140	80	2.3	4.78	0.078	High	Normal	DM	4.62	<5	2 OR MORE	4.5 or more	<3
1266	Female	33	67.5	1.55	28.1	OverWeight	88	118	95	16.7	2.5	63	31	74.4	120	70	2.03	4.35		Normal		No DM	0.95	<5	2 OR MORE	<4.5	<3
1271	Male	42	57.2	1.71	19.56	Normal Weight	79	153	100.1	10.6	1.6	120	44	85	111	90	2.73	4.7		Normal		No DM	3.3	<5	<2	4.5 or more	<3
1272	Female	33	64	1.59	25.32	OverWeight	90	163	94	12.8	1.9	46	44	109.8	110	60	1.05	4.19		Normal		No DM	0.34	<5	<2	<4.5	<3
1273	Female	51	64.5	1.59	25.51	OverWeight	94	173.1	85.4	12.3	1.8	201.9	46	86.72	150	100	4.39	4.88		High		No DM	5.68	5 or more	<2	4.5 or more	3 or more
1274	Female	42	72	1.51	31.58	Obese	102	216	87	14.8	2.1	201	30	145.8	110	70	6.7	4.88		High		No DM	3.01	<5	2 OR MORE	4.5 or more	3 or more
1275	Male	37	92.5	1.72	31.27	Obese	110	154	94	26.2	3.8	138.1	40	86.38	120	80	3.45	4.74		High		No DM	0.92	<5	2 OR MORE	4.5 or more	3 or more
1276	Female	40	64.9	1.51	28.46	OverWeight	85	219	91.75	18.2	2.7	117.8	43	152.44	110	80	2.74	4.64	0.518	Normal	Normal	No DM	1.91	<5	2 OR MORE	4.5 or more	<3
1277	Female	39	68.3	1.58	27.36	OverWeight	90	181	98	13.3	2	67	56	111.6	100	60	1.2	4.39	0.302	Normal	Normal	No DM	0.74	<5	2 OR MORE	<4.5	<3
1278	Male	45	102.8	1.76	33.19	Obese	116	277	111.5	17.2	2.7	198.5	50	187.3	140	90	3.97	5		High		No DM	5.35	5 or more	2 OR MORE	4.5 or more	3 or more
1279	Female	59	60	1.65	22.04	Normal Weight	81	206	109	12.2	1.9	122	43	138.6	110	70	2.84	4.75		Normal		No DM	4.37	<5	<2	4.5 or more	<3
1280	Female	56	62.1	1.57	25.19	OverWeight	90	231	99	10.3	1.6	36	55	168.8	120	80	0.65	4.09	0.311	Normal	Normal	No DM	4.67	<5	<2	<4.5	<3
1282	Female	37	67	1.5	29.78	OverWeight	81.28	194	108.7	20.8	3.2	77.86	47	131.43	100	60	1.66	4.52	0.283	Normal	Normal	No DM	0.52	<5	2 OR MORE	4.5 or more	<3
1284	Female	56	88.7	1.59	35.09	Obese	108	207	126	61.3	8.9	154.9	38	138.02	100	70	4.08	4.94	1.96	High	High	DM	4.01	<5	2 OR MORE	4.5 or more	3 or more
1286	Male	59	75.5	1.7	26.12	OverWeight	96	175	104.2	6	0.9	160.9	44	98.82	130	90	3.66	4.86		Normal		No DM	8.37	5 or more	<2	4.5 or more	3 or more
1289	Female	43	81	1.63	30.49	Obese	98	171	79	33.9	4.5	81	41	113.8	120	80	1.98	4.38		High		No DM	2.92	<5	2 OR MORE	<4.5	<3
1291	Female	48	52.4	1.53	22.38	Normal Weight	85	156.8	81	10.2	1.5	81.5	38	102.5	125	80	2.14	4.4		Normal		No DM	2.69	<5	<2	<4.5	<3
1292	Female	65	48	1.44	23.15	Normal Weight	72	251	89	3.8	0.6	95	57	175	100	60	1.67	4.52		Normal		No DM	3.22	<5	<2	4.5 or more	<3
1293	Male	55	73.2	1.72	24.74	Normal Weight	99	207	77	12.7	1.8	221	30	132.8	100	70	7.37	4.87	0.027	High	Normal	No DM	10.49	5 or more	<2	4.5 or more	3 or more
1294	Female	53	57.7	1.6	22.54	Normal Weight	86	271	105	9.1	1.4	121.9	41	205.62	100	60	2.97	4.73	0.167	Normal	Normal	No DM	3.63	<5	<2	4.5 or more	<3
1295	Female	42	59.6	1.71	20.38	Normal Weight	72	180	94	5	0.8	63	60	107.4	100	60	1.05	4.34	0.572	Normal	Normal	DM	0.94	<5	<2	<4.5	<3
1296	Female	40	58.1	1.47	26.89	OverWeight	85	204	90	14.3	2.1	74.78	58	131.04	120	80	1.29	4.41	0	Normal	Normal	No DM	1.31	<5	2 OR MORE	<4.5	<3
1297	Female	34	113	1.62	43.06	Obese	119	200	80	19.3	2.7	149.7	37	133.06	110	70	4.05	4.7	1019	High	High	No DM	0.49	<5	2 OR MORE	4.5 or more	3 or more
1299	Female	47	56	1.54	23.61	Normal Weight	84	161	94	8.8	1.3	133.7	37	97.26	110	80	3.61	4.72	0.044	Normal	Normal	No DM	3.2	<5	<2	4.5 or more	3 or more
1300	Male	49	108.4	1.6	42.34	Obese	130	179	108	20.8	3.2	238	26	105.4	115	90	9.15	5.08	0.561	High	Normal	No DM	11.08	5 or more	2 OR MORE	4.5 or more	3 or more
1301	Female	42	65.9	1.68	23.35	Normal Weight	86	225	105	14.2	2.2	41.92	69	147.62	120	70	0.61	4.19	0.72	Normal	Normal	No DM	1.08	<5	2 OR MORE	<4.5	<3
1302	Female	39	47.2	1.6	18.44	Bajo Peso	70	206	88	8.2	1.2	45.67	72	124.87	125	75	0.63	4.15	0.627	Normal	Normal	No DM	0.75	<5	<2	<4.5	<3
1303	Female	68	68.5	1.62	26.1	OverWeight	98	188	123	32.8	5.1	108	36	130.4	140	70	3	4.75		High		No DM	7.55	5 or more	2 OR MORE	4.5 or more	3 or more
1304	Female	38	80.2	1.69	28.08	OverWeight	100	304	94	7.7	1.2	107	68	214.6	110	80	1.57	4.61	0.472	High	Normal	No DM	0.92	<5	<2	4.5 or more	<3
1306	Male	38	61	1.55	25.39	OverWeight	88	206	103	11.9	1.8	48	39	157.4	100	80	1.23	4.25	0.629	Normal	Normal	No DM	2.22	<5	<2	<4.5	<3
1308	Female	70	36.6	1.49	16.49	Bajo Peso	70	234	85	7.2	1.1	72	109	110.6	110	70	0.66	4.36		Normal		No DM	1.81	<5	<2	<4.5	<3
1310	Female	44	67	1.67	24.02	Normal Weight	98	225	102.7	7.5	1.2	49.06	65	150.19	90	60	0.75	4.26		High		No DM	0.79	<5	<2	<4.5	<3
1311	Female	44	58.9	1.5	26.18	OverWeight	86	161	99	32.1	4.7	33	61	93.4	120	80	0.54	4.05	0.219	Normal	Normal	No DM	1.09	<5	2 OR MORE	<4.5	<3
1314	Female	41	55	1.64	20.45	Normal Weight	78	170	74	8.5	1.2	64	79	78.2	110	70	0.81	4.23		Normal		No DM	0.46	<5	<2	<4.5	<3
1315	Female	46	77.5	1.61	29.9	OverWeight	101	391	154	23.4	4	636.8	35		160	110	18.19	5.75	0.256	High	Normal	DM	10.29	5 or more	2 OR MORE	4.5 or more	3 or more
1317	Female	60	90.1	1.41	45.32	Obese	127	206	102	14.1	2.2	137	54	124.6	150	100	2.54	4.77		High		No DM	8.12	5 or more	2 OR MORE	4.5 or more	<3
1318	Male	52	64	1.56	26.3	OverWeight	83	265	99	14.4	2.2	294	42	164.2	115	75	7	5.14		Normal		No DM	9.81	5 or more	2 OR MORE	4.5 or more	3 or more
1321	Female	52	76.5	1.55	31.84	Obese	101	234	87	13.6	2	184.3	50	147.14	120	90	3.69	4.84	0	High	Normal	No DM	4.99	<5	2 OR MORE	4.5 or more	3 or more
1323	Female	32	75	1.76	24.21	Normal Weight	89	168	95.2	15.1	2.2	123	34	109.4	115	76	3.62	4.68		Normal		No DM	0.46	<5	2 OR MORE	4.5 or more	3 or more
1324	Male	37	88.6	1.76	28.6	OverWeight	107	247	107	12.7	2	180	37	174	120	80	4.86	4.93	0.674	High	Normal	No DM	4.9	<5	2 OR MORE	4.5 or more	3 or more
1325	Female	45	60.1	1.69	21.04	Normal Weight	89	258	94	20.5	3	234	41	170.2	120	80	5.71	5		Normal		No DM	3.4	<5	2 OR MORE	4.5 or more	3 or more
1328	Female	44	93.4	1.69	32.7	Obese	96.5	217	92	12.8	1.9	127	47	144.6	120	80	2.7	4.68	0.569	High	Normal	No DM	2.49	<5	<2	4.5 or more	<3
1329	Male	38	65	1.73	21.72	Normal Weight	80	201	108	7.6	1.2	167	33	134.6	130	90	5.06	4.9		Normal		No DM	7.91	5 or more	<2	4.5 or more	3 or more
1330	Male	45	97	1.67	34.91	Obese	116	215	103	22.7	3.4	239	40	127.2	130	80	5.98	5.06		High		No DM	4.1	<5	2 OR MORE	4.5 or more	3 or more
1332	Female	64	55	1.48	25.11	OverWeight	85	273	93	10.2	1.5	325	32	176	120	80	10.16	5.16		Normal		No DM	12.27	5 or more	<2	4.5 or more	3 or more
1333	Female	40	76.8	1.57	31.16	Obese	85	199	104	28.8	4.3	185	25	137	115	80	7.4	4.93	1269	Normal	High	No DM	2.46	<5	2 OR MORE	4.5 or more	3 or more
1335	Female	52	64.9	1.56	26.67	OverWeight	87	264	106.5	8	1.3	71.89	96	153.62	120	80	0.75	4.47	0.288	Normal	Normal	No DM	2.62	<5	<2	<4.5	<3
1337	Female	66	47.5	1.58	19.03	Normal Weight	105	179	98	3.4	0.5	56	43	124.8	150	90	1.3	4.31	0.247	High	Normal	No DM	7.87	5 or more	<2	<4.5	<3
1339	Male	43	83.4	1.76	26.92	OverWeight	96	188	89.02	14	2	161.1	36	119.78	110	70	4.48	4.79	1603	Normal	High	No DM	3.96	<5	2 OR MORE	4.5 or more	3 or more
1340	Female	55	52	1.6	20.31	Normal Weight	82	224	99	11	1.7	123	47	152.4	90	70	2.62	4.7		Normal		No DM	3.23	<5	<2	4.5 or more	<3
1341	Female	37	56.5	1.65	20.75	Normal Weight	76	217	100.3	9.7	1.5	75.67	56	145.87	110	70	1.35	4.47	0.46	Normal	Normal	No DM	0.52	<5	<2	<4.5	<3
1342	Female	38	71.5	1.49	32.21	Obese	92	227	90	11.7	1.7	176	45	146.8	100	80	3.91	4.84		High		No DM	1.24	<5	<2	4.5 or more	3 or more
1343	Female	52	119	1.63	44.79	Obese	119	240	102	13.2	2	281	50	133.8	140	100	5.62	5.13	0.378	High	Normal	No DM	6.3	5 or more	2 OR MORE	4.5 or more	3 or more
1348	Male	37	51	1.64	18.96	Normal Weight	72	205	108	6.3	1	120	57	124	110	80	2.11	4.73		Normal		No DM	1.58	<5	<2	4.5 or more	<3
1352	Female	36	64.5	1.59	25.51	OverWeight	91	163	84	8.4	1.2	39.97	47	108.01	90	60	0.85	4.06	0	High	Normal	No DM	0.45	<5	<2	<4.5	<3
1353	Female	45	82.6	1.69	28.92	OverWeight	90	191	94	12.2	1.8	174	22	134.2	115	70	7.91	4.85	2047	Normal	High	No DM	2.5	<5	<2	4.5 or more	3 or more
1357	Male	58	83.6	1.68	29.62	OverWeight	101	229	96	4.6	0.7	119	52	153.2	140	90	2.29	4.67	0.12	High	Normal	No DM	7.14	5 or more	<2	4.5 or more	<3
1358	Female	44	68.9	1.54	29.05	OverWeight	84	167	83.13	9.4	1.4	82.09	34	116.58	108	70	2.41	4.41		Normal		No DM	2.27	<5	<2	<4.5	<3
1359	Male	48	112.4	1.77	35.88	Obese	120	253	102	28	4.1	347	36	147.6	127	87	9.64	5.24	2906	High	High	No DM	6.49	5 or more	2 OR MORE	4.5 or more	3 or more
1362	Male	61	68	1.6	26.56	OverWeight	68	212	99.78	12.2	1.9	125.2	44	142.96	190	120	2.85	4.72		Normal		No DM	11.89	5 or more	<2	4.5 or more	<3
1367	Male	70	75	1.62	28.58	OverWeight	108	185	125.8	24.6	3.9	109	59	104.2	135	85	1.85	4.76		High		DM	12.53	5 or more	2 OR MORE	4.5 or more	<3
1368	Female	56	64.3	1.54	27.11	OverWeight	87	267	97.17	12.3	1.9	177.3	48	183.54	120	70	3.69	4.88	0.138	Normal	Normal	No DM	7.77	5 or more	<2	4.5 or more	3 or more
1373	Female	46	63.1	1.52	27.31	OverWeight	86	222	93.66	18.1	2.7	55.6	53	157.88	120	80	1.05	4.28	0	Normal	Normal	No DM	2.48	<5	2 OR MORE	<4.5	<3
1374	Male	49	173	1.83	51.66	Obese	166	181	109	20.9	3.2	212	45	93.6	120	80	4.71	5.02		High		No DM	2.48	<5	2 OR MORE	4.5 or more	3 or more
1376	Female	55	64.4	1.62	24.54	Normal Weight	88	224	111	12.6	2	195	50	135	90	70	3.9	4.99		Normal		No DM	2.66	<5	2 OR MORE	4.5 or more	3 or more
1377	Male	42	93.2	1.71	31.87	Obese	106	184	114	22.5	3.5	92	43	122.6	140	80	2.14	4.63	0.944	High	High	No DM	3.77	<5	2 OR MORE	4.5 or more	<3
1378	Female	50	68	1.58	27.24	OverWeight	91	273	96	15.6	2.3	387	32	163.6	120	80	12.09	5.26		High		No DM	8.01	5 or more	2 OR MORE	4.5 or more	3 or more
1380	Male	65	89	1.71	30.44	Obese	110	177	94	15.2	2.3	142	32	116.6	140	80	4.44	4.75		High		No DM	13.98	5 or more	2 OR MORE	4.5 or more	3 or more
1383	Female	66	43.7	1.53	18.67	Normal Weight	64	246	310	16.4	4.8	161	58	155.8	120	80	2.78	5.41		Normal		DM	9.52	5 or more	2 OR MORE	4.5 or more	<3
1386	Female	36	78.6	1.63	29.58	OverWeight	97	121	105	11.2	1.7	43	60	52.4	110	70	0.72	4.21	0.463	High	Normal	No DM	0.18	<5	<2	<4.5	<3
1390	Female	70	69.5	1.57	28.2	OverWeight	92	211	93.21	7.7	1.2	123.1	52	134.38	110	70	2.37	4.67	0.264	High	Normal	No DM	2.76	<5	<2	4.5 or more	<3
1391	Female	65	82.7	1.55	34.42	Obese	103	196	123	26.4	4.1	133.5	66	103.3	120	70	2.02	4.85	0.858	High	High	No DM	2.81	<5	2 OR MORE	4.5 or more	<3
1392	Female	42	64.8	1.54	27.32	OverWeight	94	219	117	11.7	1.9	211.2	56	120.76	135	80	3.77	5.06		High		No DM	2.07	<5	<2	4.5 or more	3 or more
1394	Male	32	73.8	1.71	25.24	OverWeight	99	169	98.98	16.1	2.4	117.4	29	116.52	130	70	4.05	4.68		High		No DM	2.38	<5	2 OR MORE	4.5 or more	3 or more
1395	Female	50	69.7	1.57	28.28	OverWeight	99	195	97.41	8.2	1.3	110.4	48	124.92	110	70	2.3	4.64		High		No DM	1.99	<5	<2	4.5 or more	<3
1398	Female	56	66	1.63	24.84	Normal Weight	91	249	102	12.8	2	184	34	178.2	120	70	5.41	4.92	2188	High	High	No DM	14.29	5 or more	2 OR MORE	4.5 or more	3 or more
1399	Female	39	75.9	1.55	31.59	Obese	79	184	92	8.5	1.3	94	49	116.2	121	82	1.92	4.53		Normal		No DM	1.15	<5	<2	4.5 or more	<3
1405	Male	37	76.3	1.71	26.09	OverWeight	101	228	94	14.9	2.2	316	32	132.8	115	75	9.88	5.15	2917	High	High	No DM	2.72	<5	2 OR MORE	4.5 or more	3 or more
1408	Male	38	92.4	1.74	30.52	Obese	102	101	73	7.3	1	109	35	44.2	110	70	3.11	4.49	0.52	High	Normal	No DM	0.97	<5	<2	<4.5	3 or more
1411	Male	38	83.6	1.7	28.93	OverWeight	99	193	97	13.6	2	249	37	106.2	130	90	6.73	5.05	0.67	High	Normal	No DM	3.12	<5	2 OR MORE	4.5 or more	3 or more
1423	Female	51	50.8	1.55	21.14	Normal Weight	76	251	85	6.8	1	138	54	169.4	110	65	2.56	4.68	0.099	Normal	Normal	No DM	2.23	<5	<2	4.5 or more	<3
1424	Male	31	80.2	1.77	25.6	OverWeight	88	138	74	8.7	1.2	137	41	69.6	120	90	3.34	4.61	0.92	Normal	High	No DM	1.16	<5	<2	4.5 or more	3 or more
1426	Male	47	97.8	1.73	32.68	Obese	112	242	95.96	10.6	1.6	141	34	179.8	110	85	4.15	4.76		High		No DM	7.92	5 or more	<2	4.5 or more	3 or more
1427	Female	48	75.4	1.56	30.98	Obese	91.5	217	91	4.8	0.7	263	35	129.4	130	90	7.51	5.04		High		No DM	7.3	5 or more	<2	4.5 or more	3 or more
1428	Female	33	61.8	1.46	28.99	OverWeight	93	132	80	3.8	0.5	124	46	61.2	120	80	2.7	4.6	0.917	High	High	No DM	0.37	<5	<2	4.5 or more	<3
1429	Male	37	136.7	1.7	47.3	Obese	150	223	109.5	13.2	2.1	188	37	148.4	120	80	5.08	4.97		High		No DM	2.12	<5	2 OR MORE	4.5 or more	3 or more
1431	Female	30	56.3	1.56	23.13	Normal Weight	86.5	172	93.24	12.6	1.9	59	44	116.2	90	60	1.34	4.31		Normal		No DM	0.2	<5	<2	<4.5	<3
1432	Male	44	74.1	1.68	26.25	OverWeight	87	179	87	7.8	1.1	57	43	124.6	120	60	1.33	4.25		Normal		No DM	4.16	<5	<2	<4.5	<3
1434	Male	49	103.3	1.82	31.19	Obese	104	127	126	29.9	4.7	102	26	80.6	130	90	3.92	4.73		High		DM	3.53	<5	2 OR MORE	4.5 or more	3 or more
1435	Male	33	71.7	1.52	31.03	Obese	90	222	87	25.5	3.6	114	36	163.2	110	80	3.17	4.6		Normal		No DM	1.75	<5	2 OR MORE	4.5 or more	3 or more
1436	Female	63	74.6	1.52	32.29	Obese	102	193	85	3.9	0.6	109	33	138.2	130	100	3.3	4.57	1629	High	High	No DM	15.11	5 or more	<2	4.5 or more	3 or more
1437	Male	39	91.1	1.75	29.75	OverWeight	105	180	258	3.4	0.8	230	34	100	100	75	6.76	5.5	1086	High	High	DM	3.83	<5	<2	4.5 or more	3 or more
1439	Female	59	69.1	1.62	26.33	OverWeight	89	239	83	4.1	0.6	172	33	171.6	140	95	5.21	4.78	0.086	Normal	Normal	No DM	19.05	5 or more	<2	4.5 or more	3 or more
1441	Male	45	104.3	1.71	35.67	Obese	111	204	97	10.8	1.6	170	43	127	120	70	3.95	4.86		High		No DM	3.1	<5	<2	4.5 or more	3 or more
1442	Male	38	105.2	1.78	33.2	Obese	110	123	81.95	12.5	1.8	163	26	64.4	138	80	6.27	4.75		High		No DM	1.65	<5	<2	4.5 or more	3 or more
1447	Male	42	68	1.56	27.94	OverWeight	97	198	92	11	1.6	51	28	159.8	120	80	1.82	4.23		Normal		No DM	2.9	<5	<2	<4.5	<3
1448	Male	69	75.2	1.64	27.96	OverWeight	95	175	86	6.9	1	69	40	121.2	120	80	1.73	4.34		Normal		No DM	8.06	5 or more	<2	<4.5	<3
1449	Male	41	65.4	1.61	25.23	OverWeight	92	117	95	3.6	0.6	93	40	58.4	120	80	2.33	4.54		Normal		No DM	1.12	<5	<2	4.5 or more	<3
1451	Female	65	63.4	1.47	29.34	OverWeight	77.5	256	86	8.9	1.3	53	56	189.4	180	100	0.95	4.21		Normal		DM	14.92	5 or more	<2	<4.5	<3
1453	Female	61	82.5	1.52	35.71	Obese	107	220	91	8	1.2	72	44	161.6	150	90	1.64	4.39		High		No DM	9.72	5 or more	<2	<4.5	<3
1456	Female	63	52.4	1.44	25.27	OverWeight	86	263	90.3	2.5	0.4	164	54	176.2	130	80	3.04	4.8		Normal		No DM	5.14	5 or more	<2	4.5 or more	3 or more
1463	Female	44	74	1.53	31.61	Obese	102	213	99	10.1	1.5	162	38	142.6	120	80	4.26	4.84	1041	High	High	No DM	6.48	5 or more	<2	4.5 or more	3 or more
1466	Female	34	68.8	1.6	26.87	OverWeight	85	206	63	14.1	1.8	65	53	140	110	70	1.23	4.16	0.742	Normal	Normal	No DM	0.34	<5	<2	<4.5	<3
1467	Female	43	89	1.69	31.16	Obese	106	305	89	10.9	1.6	92	46	240.6	150	90	2	4.51	0.207	High	Normal	No DM	4.02	<5	<2	4.5 or more	<3
1470	Female	55	76.1	1.74	25.14	OverWeight	98	160	84	13.7	2	40	43	109	110	80	0.93	4.06		High		No DM	5.3	5 or more	2 OR MORE	<4.5	<3
1472	Female	45	82	1.52	35.49	Obese	110	195	137.1	8.7	1.5	162	40	122.6	115	85	4.05	5		High		DM	2.5	<5	<2	4.5 or more	3 or more
1473	Male	50	90.2	1.71	30.85	Obese	105	208	152.1	18.8	3.2	175	37	136	130	90	4.73	5.09		High		DM	6.53	5 or more	2 OR MORE	4.5 or more	3 or more
1474	Female	33	86	1.67	30.84	Obese	95	216	88	4.1	0.6	70	38	164	120	80	1.84	4.36		High		No DM	0.71	<5	<2	<4.5	<3
1477	Female	65	70.8	1.42	35.11	Obese	104	184	107.4	13.4	2.1	41.5	26	149.7	130	85	1.6	4.2		High		No DM	9.07	5 or more	2 OR MORE	<4.5	<3
1480	Female	52	59.8	1.5	26.58	OverWeight	92	225	121	12	1.9	250	42	133	110	70	5.95	5.16		High		No DM	4.42	<5	<2	4.5 or more	3 or more
1482	Female	69	75	1.54	31.62	Obese	107.5	179	92.02	6.2	0.9	126	43	110.8	150	90	2.93	4.68		High		No DM	7.34	5 or more	<2	4.5 or more	<3
1485	Male	46	71.3	1.59	28.2	OverWeight	85	169	96	7.3	1.1	65	31	125	110	80	2.1	4.37		Normal		No DM	5.85	5 or more	<2	<4.5	<3
1486	Male	37	80	1.55	33.3	Obese	101	207	100	23.2	3.4	136	32	147.8	130	90	4.25	4.76	1071	High	High	No DM	4.55	<5	2 OR MORE	4.5 or more	3 or more
1490	Female	63	67.7	1.57	27.47	OverWeight	81	236	91	7.5	1.1	99	53	163.2	135	85	1.87	4.55	0.24	Normal	Normal	No DM	4.96	<5	<2	4.5 or more	<3
1491	Female	35	52.4	1.52	22.68	Normal Weight	77	135	81.77	9.5	1.4	41	45	81.8	105	70	0.91	4.06		Normal		No DM	0.3	<5	<2	<4.5	<3
1492	Female	47	75.8	1.56	31.15	Obese	92	176	85	13.2	1.9	191	32	105.8	110	70	5.97	4.85	0.76	High	Normal	No DM	2.99	<5	<2	4.5 or more	3 or more
1494	Female	50	73	1.61	28.16	OverWeight	94	167	78	13	1.8	125	49	93	110	80	2.55	4.59	0.74	High	Normal	No DM	3.37	<5	<2	4.5 or more	<3
1496	Female	49	77.8	1.63	29.28	OverWeight	91	135	80	12.4	1.8	105	50	64	160	110	2.1	4.52	1.23	High	High	No DM	3.16	<5	<2	4.5 or more	<3
1497	Male	35	66.9	1.63	25.18	OverWeight	95	286	98	8.9	1.4	144	49	208.2	90	60	2.94	4.78	0.837	Normal	High	No DM	2.43	<5	<2	4.5 or more	<3
1504	Male	36	59.3	1.62	22.6	Normal Weight	84	160	82	6.3	0.9	151	41	88.8	90	65	3.68	4.71	0.77	Normal	High	No DM	1.69	<5	<2	4.5 or more	3 or more
1508	Female	30	51	1.64	18.96	Normal Weight	68	142	84	7.3	1.1	37	57	77.6	110	70	0.65	4.02	0.051	Normal	Normal	No DM	0.11	<5	<2	<4.5	<3
1511	Male	30	97.2	1.79	30.34	Obese	98	182	91	8.4	1.3	84	48	117.2	110	70	1.75	4.47	0.204	High	Normal	No DM	1	<5	<2	<4.5	<3
1512	Female	47	66.6	1.59	26.34	OverWeight	85	202	93	7.7	1.2	60	54	136	130	80	1.11	4.31	0.72	Normal	Normal	No DM	2.53	<5	<2	<4.5	<3
1517	Male	69	72.5	1.74	23.95	Normal Weight	95	153	106	3.2	0.5	122	36	92.6	110	75	3.39	4.73	0.68	Normal	Normal	DM	6.44	5 or more	<2	4.5 or more	3 or more
1518	Female	54	84.1	1.62	32.05	Obese	94	180	99	14.9	2.2	99	44	116.2	120	80	2.25	4.6	2.6	High	High	No DM	5.07	5 or more	2 OR MORE	4.5 or more	<3
1521	Male	35	86.7	1.69	30.36	Obese	105	149	79	15.4	2.2	85	35	97	110	70	2.43	4.41	0.69	High	Normal	No DM	0.84	<5	2 OR MORE	<4.5	<3
1523	Male	37	88.8	1.75	29	OverWeight	107	126	75	4.4	0.6	89	35	73.2	125	70	2.54	4.4	0.308	High	Normal	No DM	0.92	<5	<2	<4.5	<3
1525	Female	36	98.7	1.6	38.55	Obese	108	233	104	100.2	12.8	339	28	137.2	120	90	12.11	5.24		High		No DM	2.31	<5	2 OR MORE	4.5 or more	3 or more
1527	Female	43	84.5	1.54	35.63	Obese	109	278	97	10	1.5	94	31	228.2	120	80	3.03	4.56		High		No DM	5.84	5 or more	<2	4.5 or more	3 or more
1528	Female	42	54	1.47	24.99	Normal Weight	89.5	202	87.4	13.1	1.9	111	41	138.8	110	70	2.71	4.59		Normal		No DM	1.42	<5	<2	4.5 or more	<3
1529	Female	30	56.8	1.55	23.64	Normal Weight	87	164	76.6	6	0.8	40	45	111	100	60	0.89	4.01		Normal		No DM	0.17	<5	<2	<4.5	<3
1530	Female	35	54.9	1.59	21.72	Normal Weight	83	152	77.65	8.4	1.2	50	43	99	100	70	1.16	4.13		Normal		No DM	0.36	<5	<2	<4.5	<3
1531	Female	73	72.1	1.55	30.01	Obese	100	202	101	14	2.1	135	49	126	140	90	2.76	4.76		High		No DM	6.39	5 or more	2 OR MORE	4.5 or more	<3
1532	Female	30	42.5	1.61	16.4	Bajo Peso	61.5	164	80	3.8	0.5	47	59	95.6	100	60	0.8	4.12		Normal		No DM	0.14	<5	<2	<4.5	<3
1533	Female	42	75.5	1.78	23.83	Normal Weight	88	191	90	3.8	0.6	84	37.05	137.15	110	70	2.27	4.47	0.532	Normal	Normal	No DM	1.16	<5	<2	<4.5	<3
1534	Female	65	103.4	1.56	42.49	Obese	112	233	101	15.8	2.4	109	48	163.2	180	100	2.27	4.65		High		No DM	9.93	5 or more	2 OR MORE	4.5 or more	<3
1535	Female	57	55	1.48	25.11	OverWeight	85	199	92	13.8	2	76	48	135.8	110	80	1.58	4.43		Normal		No DM	4.78	<5	2 OR MORE	<4.5	<3
1536	Male	71	91.4	1.65	33.57	Obese	111	147	79	4.3	0.6	94	30	98.2	150	90	3.13	4.46	0.318	High	Normal	No DM	9.88	5 or more	<2	<4.5	3 or more
1537	Female	34	102	1.7	35.29	Obese	103	197	95	18	2.7	40	60	129	136	83	0.67	4.12		High		No DM	0.28	<5	2 OR MORE	<4.5	<3
1538	Female	42	49	1.52	21.21	Normal Weight	65	152	94	10.4	1.6	59	39	101.2	110	80	1.51	4.31	0	Normal	Normal	No DM	2.02	<5	<2	<4.5	<3
1539	Female	48	70	1.56	28.76	OverWeight	85	319	112	8.9	1.4	131.9	45	247.62	130	80	2.93	4.8		Normal		No DM	4.6	<5	<2	4.5 or more	<3
1540	Female	56	80	1.57	32.46	Obese	86	248	117	19.9	3.1	132	31	190.6	140	90	4.26	4.82		Normal		No DM	18.17	5 or more	2 OR MORE	4.5 or more	3 or more
1542	Female	61	101.4	1.51	44.47	Obese	120.5	230	109	6.4	1	86	53	159.8	130	90	1.62	4.57		High		No DM	6.77	5 or more	<2	4.5 or more	<3
1543	Female	67	82.2	1.52	35.58	Obese	106	196	91.2	8.2	1.2	82	65	114.6	140	90	1.26	4.46		High		No DM	3.53	<5	<2	<4.5	<3
1544	Female	49	91.7	1.58	36.73	Obese	106	187	84.01	6.9	1	76	48	123.8	103	70	1.58	4.38		High		No DM	1.85	<5	<2	<4.5	<3
1547	Female	47	53.8	1.61	20.76	Normal Weight	86	225	90	8	1.2	49	55	160.2	110	80	0.89	4.2		Normal		No DM	2.71	<5	<2	<4.5	<3
1549	Female	55	88.4	1.56	36.32	Obese	110	172	101	4.5	0.7	117	45	103.6	140	90	2.6	4.69	0.008	High	Normal	DM	10.17	5 or more	<2	4.5 or more	<3
1550	Female	63	53.5	1.54	22.56	Normal Weight	84.5	202	225.5	9.8	2	176	35	131.8	110	70	5.03	5.29		Normal		DM	10.72	5 or more	2 OR MORE	4.5 or more	3 or more
1551	Female	45	62.3	1.52	26.97	OverWeight	89.5	169	91	9.6	1.4	57	39	118.6	130	80	1.46	4.28		Normal		No DM	2.5	<5	<2	<4.5	<3
1552	Male	57	66.2	1.61	25.54	OverWeight	106	269	84	6.1	0.9	75	58	196	128	82	1.29	4.37	0.08	High	Normal	No DM	5.65	5 or more	<2	<4.5	<3
1554	Female	68	86.4	1.46	40.53	Obese	108	201	111	6.4	1	254	31	119.2	140	70	8.19	5.12	0.414	High	Normal	DM	24.38	5 or more	<2	4.5 or more	3 or more
1555	Female	42	73.1	1.55	30.43	Obese	92	236	89.78	4.5	0.7	117	65	147.6	100	70	1.8	4.63		High		No DM	0.64	<5	<2	4.5 or more	<3
1556	Male	53	62	1.5	27.56	OverWeight	85	316	151.1	43.8	7	188.9	54	224.22	140	90	3.5	5.13		Normal		DM	8.98	5 or more	2 OR MORE	4.5 or more	3 or more
1558	Female	31	66.2	1.59	26.19	OverWeight	92.5	231	84.39	7.4	1.1	111	76	132.8	110	70	1.46	4.57		High		No DM	0.13	<5	<2	4.5 or more	<3
1559	Male	47	82	1.6	32.03	Obese	112	203	81	3.4	0.5	190	39	126	140	90	4.87	4.82	0.556	High	Normal	No DM	9.39	5 or more	<2	4.5 or more	3 or more
1560	Female	33	79.2	1.64	29.45	OverWeight	102	211	95	4.2	0.6	103	52	138.4	120	80	1.98	4.59		High		No DM	0.49	<5	<2	4.5 or more	<3
1561	Male	38	79.5	1.71	27.19	OverWeight	95	213	90.63	6.2	0.9	141	35	149.8	110	70	4.03	4.73		Normal		No DM	2.22	<5	<2	4.5 or more	3 or more
1564	Female	49	83.7	1.54	35.29	Obese	106	161	97.63	9.1	1.4	72	48	98.6	90	60	1.5	4.43		High		No DM	1.85	<5	<2	<4.5	<3
1565	Female	36	81.7	1.54	34.45	Obese	109	171	86.64	16	2.3	108	60	89.4	110	80	1.8	4.57		High		No DM	0.41	<5	2 OR MORE	4.5 or more	<3
1568	Female	63	62	1.6	24.22	Normal Weight	81	146	227	7	1.4	172	51	60.6	130	100	3.37	5.29		Normal		DM	9.39	5 or more	<2	4.5 or more	3 or more
1569	Female	69	77	1.49	34.68	Obese	87	171	92	14.6	2.2	101	54	96.8	140	90	1.87	4.57		Normal		No DM	5.09	5 or more	2 OR MORE	4.5 or more	<3
1570	Female	49	68.3	1.67	24.49	Normal Weight	89	199	85	7.6	1.1	192	24	136.6	120	80	8	4.85	0.962	Normal	High	No DM	7.83	5 or more	<2	4.5 or more	3 or more
1573	Male	41	78.6	1.66	28.52	OverWeight	100	241	86.45	21.4	3	444	30		120	90	14.8	5.28		High		No DM	7.54	5 or more	2 OR MORE	4.5 or more	3 or more
1574	Female	33	73.7	1.68	26.11	OverWeight	95	212	96	10.4	1.6	329	55	91.2	110	80	5.98	5.18		High		No DM	0.49	<5	<2	4.5 or more	3 or more
1575	Male	49	109.1	1.76	35.22	Obese	125	203	122.2	13.6	2.2	190	43	122	150	98	4.42	5.03		High		No DM	6.24	5 or more	2 OR MORE	4.5 or more	3 or more
1578	Female	32	76.6	1.53	32.72	Obese	102	125	96	30.7	4.4	147	26	69.6	100	75	5.65	4.78		High		No DM	0.35	<5	2 OR MORE	4.5 or more	3 or more
1580	Female	55	74	1.52	32.03	Obese	105	231	90	6.5	1	204	35	155.2	140	80	5.83	4.91	1437	High	High	No DM	8.34	5 or more	<2	4.5 or more	3 or more
1581	Male	62	74.3	1.72	25.11	OverWeight	95	206	258	14	3.1	586	34		140	80	17.24	5.96	0.466	Normal	Normal	DM	21.23	5 or more	2 OR MORE	4.5 or more	3 or more
1584	Male	33	107	1.72	36.17	Obese	113	171	80	6.1	0.9	104	31	119.2	130	80	3.35	4.51	0.403	High	Normal	No DM	2.5	<5	<2	4.5 or more	3 or more
1586	Female	32	59.4	1.58	23.79	Normal Weight	86	151	84	7.5	1.1	157	27	92.6	120	80	5.81	4.74		Normal		No DM	0.6	<5	<2	4.5 or more	3 or more
1587	Female	49	53	1.55	22.06	Normal Weight	79.5	186	96	13.1	2	56	54	120.8	100	60	1.04	4.29		Normal		No DM	1.52	<5	2 OR MORE	<4.5	<3
1590	Female	67	61.1	1.59	24.17	Normal Weight	79	203	77	13.8	1.9	74	58	130.2	110	70	1.28	4.32	0.656	Normal	Normal	No DM	3.01	<5	<2	<4.5	<3
1593	Female	54	56.5	1.55	23.52	Normal Weight	86	221	90	14.8	2.2	140	40	153	160	100	3.5	4.72	1197	Normal	High	No DM	12.77	5 or more	2 OR MORE	4.5 or more	3 or more
1597	Male	44	59.7	1.53	25.5	OverWeight	80	229	89	6.7	1	72	37	177.6	120	80	1.95	4.38		Normal		No DM	2.96	<5	<2	<4.5	<3
1598	Female	69	44.8	1.49	20.18	Normal Weight	86	243	96	9.6	1.5	234	47	149.2	134	82	4.98	5.01	0.328	Normal	Normal	No DM	5.67	5 or more	<2	4.5 or more	3 or more
1599	Female	45	58	1.6	22.66	Normal Weight	82	168	83	10	1.4	109	35	111.2	90	50	3.11	4.56	0.646	Normal	Normal	No DM	1.58	<5	<2	4.5 or more	3 or more
1600	Male	43	112.3	1.77	35.85	Obese	115	203	107	9.1	1.4	271	25	123.8	160	100	10.84	5.14		High		No DM	6.62	5 or more	<2	4.5 or more	3 or more
1601	Female	45	62.2	1.63	23.41	Normal Weight	83	164	94	5.4	0.8	55	48	105	120	80	1.15	4.28	0.301	Normal	Normal	No DM	2.24	<5	<2	<4.5	<3
1602	Female	37	94.6	1.55	39.38	Obese	121	163	94	13.8	2.1	75	32	116	100	75	2.34	4.43		High		No DM	0.98	<5	2 OR MORE	<4.5	<3
1603	Female	47	61.7	1.58	24.72	Normal Weight	80	254	105	6.4	1	122	56	173.6	110	70	2.18	4.73		Normal		No DM	1.65	<5	<2	4.5 or more	<3
1605	Female	31	81.5	1.59	32.24	Obese	98	181	105	17	2.6	62	35	133.6	120	80	1.77	4.39		High		No DM	0.41	<5	2 OR MORE	<4.5	<3
1610	Female	56	116.4	1.58	46.63	Obese	128	244	103	11.8	1.8	218	37	163.4	151	83	5.89	5.01	1995	High	High	No DM	8.97	5 or more	<2	4.5 or more	3 or more
1611	Male	43	107.3	1.77	34.25	Obese	116	181	102	14.2	2.2	193	36	106.4	119	79	5.36	4.94	1668	High	High	No DM	2.36	<5	2 OR MORE	4.5 or more	3 or more
1612	Female	35	62.6	1.51	27.45	OverWeight	82	162	88	8.6	1.3	65	41	108	100	60	1.59	4.33		Normal		No DM	0.46	<5	<2	<4.5	<3
1615	Male	45	114.4	1.7	39.58	Obese	132	220	113	33.2	5	227	41	133.6	130	100	5.54	5.08	2974	High	High	No DM	5.68	5 or more	2 OR MORE	4.5 or more	3 or more
1617	Female	52	82.8	1.58	33.17	Obese	98	219	97	11.4	1.7	71	49	155.8	110	70	1.45	4.42		High		No DM	2.78	<5	<2	<4.5	<3
1620	Female	30	60.4	1.59	23.89	Normal Weight	99	185	92	7.6	1.1	65	44	128	120	80	1.48	4.35		High		No DM	0.35	<5	<2	<4.5	<3
1621	Female	37	65	1.52	28.13	OverWeight	95	148	96	10.2	1.5	184	26	85.2	120	80	7.08	4.89	1358	High	High	No DM	1.29	<5	<2	4.5 or more	3 or more
1622	Male	63	73.5	1.61	28.36	OverWeight	98	181	84	10.4	1.5	138	31	122.4	150	90	4.45	4.68		High		No DM	12.78	5 or more	<2	4.5 or more	3 or more
1625	Male	46	78	1.75	25.47	OverWeight	98	192	88	7.5	1.1	61	60	119.8	140	95	1.02	4.29	0.528	High	Normal	No DM	2.22	<5	<2	<4.5	<3
1627	Female	39	66.6	1.57	27.02	OverWeight	88	205	76	4.6	0.7	108	61	122.4	120	85	1.77	4.51	0.586	Normal	Normal	No DM	0.71	<5	<2	4.5 or more	<3
1629	Male	46	110	1.78	34.72	Obese	117	232	94.31	6.1	0.9	113	46	163.4	130	80	2.46	4.64		High		No DM	3.38	<5	<2	4.5 or more	<3
1631	Male	43	103.8	1.71	35.5	Obese	112	186	89	10.8	1.6	199	28	118.2	110	76	7.11	4.89	2007	High	High	No DM	3.04	<5	<2	4.5 or more	3 or more
1632	Female	40	64	1.6	25	OverWeight	91	176	84.14	10.6	1.5	63	47	116.4	120	80	1.34	4.29		High		No DM	1.3	<5	<2	<4.5	<3
1635	Female	57	68.4	1.49	30.81	Obese	109	247	96	9	1.4	85	41	189	120	70	2.07	4.5		High		No DM	9.54	5 or more	<2	4.5 or more	<3
1637	Male	46	82.5	1.8	25.46	OverWeight	93.8	207	99	13.6	2.1	199	47	120.2	105	80	4.23	4.94	0.719	Normal	Normal	No DM	2.56	<5	2 OR MORE	4.5 or more	3 or more
1638	Female	49	54.2	1.44	26.14	OverWeight	86.5	196	85	6.8	1	66	65	117.8	100	60	1.02	4.32	0.471	Normal	Normal	No DM	0.99	<5	<2	<4.5	<3
1640	Female	51	70	1.52	30.3	Obese	101	191	107	13.4	2.1	93	59	113.4	110	70	1.58	4.6		High		No DM	1.75	<5	2 OR MORE	4.5 or more	<3
1645	Female	46	69.5	1.56	28.56	OverWeight	89	160	89	7.8	1.2	31	41	112.8	120	80	0.76	3.96		Normal		No DM	2.93	<5	<2	<4.5	<3
1647	Female	59	69	1.55	28.72	OverWeight	92	208	94	16.8	2.5	171	51	122.8	120	80	3.35	4.84	1187	High	High	No DM	5.09	5 or more	2 OR MORE	4.5 or more	3 or more
1648	Male	35	110	1.75	35.92	Obese	105.5	221	96.7	3.3	0.5	394	26	116.2	120	80	15.15	5.27		High		No DM	4.14	<5	<2	4.5 or more	3 or more
1649	Male	42	108.8	1.72	36.78	Obese	128	219	119.3	11.2	1.8	131	32	160.8	150	100	4.09	4.83		High		No DM	10.43	5 or more	<2	4.5 or more	3 or more
1650	Male	57	98.4	1.68	34.86	Obese	116	148	114	32.8	5	227	36	66.6	150	90	6.31	5.08		High		No DM	4.02	<5	2 OR MORE	4.5 or more	3 or more
1653	Female	52	66.4	1.51	29.12	OverWeight	89	189	80	10.6	1.5	83	41	131.4	100	60	2.02	4.4		Normal		No DM	2.7	<5	<2	<4.5	<3
1654	Female	51	93.5	1.68	33.13	Obese	102	206	95	10.4	1.6	330	28	112	120	70	11.79	5.18		High		No DM	10.89	5 or more	<2	4.5 or more	3 or more
1657	Male	45	77.2	1.64	28.7	OverWeight	98	177	84	7.3	1.1	223	24	108.4	100	60	9.29	4.92	0.131	High	Normal	No DM	5.57	5 or more	<2	4.5 or more	3 or more
1658	Female	54	69.8	1.46	32.75	Obese	108	260	110	38.2	5.6	323	37	158.4	134	75	8.73	5.24		High		No DM	6.01	5 or more	2 OR MORE	4.5 or more	3 or more
1659	Female	49	61.7	1.57	25.03	OverWeight	87	178	95	10.5	1.6	122	50	103.6	110	70	2.44	4.68	0	Normal	Normal	No DM	1.52	<5	<2	4.5 or more	<3
1662	Male	56	88.3	1.75	28.83	OverWeight	105	222	99	13.9	2.1	156	31	159.8	120	80	5.03	4.82	0.335	High	Normal	No DM	6.68	5 or more	2 OR MORE	4.5 or more	3 or more
1663	Male	46	90.7	1.67	32.52	Obese	103	173	104	27.9	4.1	96	31	122.8	120	90	3.1	4.6		High		No DM	5.84	5 or more	2 OR MORE	4.5 or more	3 or more
1664	Female	47	88.1	1.63	33.16	Obese	108	163	83.39	7.2	1	50	42	111	130	90	1.19	4.17		High		No DM	4.14	<5	<2	<4.5	<3
1668	Male	45	89.8	1.8	27.72	OverWeight	106	188	88.47	10.8	1.6	115	41	124	100	60	2.8	4.61		High		No DM	2.6	<5	<2	4.5 or more	<3
1669	Female	47	90.9	1.51	39.87	Obese	108	157	104.8	4.1	0.6	248	39	68.4	145	85	6.36	5.08		High		No DM	3.21	<5	<2	4.5 or more	3 or more
1673	Female	40	65.8	1.61	25.38	OverWeight	95	154	97	12.5	1.9	53	43	100.4	120	80	1.23	4.27	0.619	High	Normal	No DM	1.2	<5	<2	<4.5	<3
1675	Female	37	60.54	1.52	26.2	OverWeight	90	194	92	9.8	1.5	66	54	126.8	110	70	1.22	4.36		Normal		No DM	0.42	<5	<2	<4.5	<3
1676	Male	63	79.1	1.66	28.71	OverWeight	93	178	103	11.5	1.8	66	36	128.8	110	90	1.83	4.41		Normal		No DM	10.06	5 or more	<2	<4.5	<3
1677	Male	46	126.6	1.7	43.81	Obese	134	185	122.6	6.8	1.1	113	38	124.4	130	80	2.97	4.77		High		No DM	3.61	<5	<2	4.5 or more	<3
1680	Female	54	84.1	1.55	35.01	Obese	107	223	276	18	4.3	981	20		120	95	49.05	6.25	3427	High	High	DM	21.38	5 or more	2 OR MORE	4.5 or more	3 or more
1682	Female	42	48.1	1.62	18.33	Bajo Peso	75	174	88	4.1	0.6	46	45	119.8	100	80	1.02	4.15		Normal		No DM	1.64	<5	<2	<4.5	<3
1685	Male	49	79.6	1.73	26.6	OverWeight	93	142	90.17	2.8	0.4	234	29	66.2	130	90	8.07	4.98		Normal		No DM	3.53	<5	<2	4.5 or more	3 or more
1687	Female	31	82.7	1.65	30.38	Obese	105	194	91	4.8	0.7	101	37	136.8	120	80	2.73	4.56		High		No DM	0.41	<5	<2	4.5 or more	<3
1688	Female	66	83.7	1.62	31.89	Obese	107	236	142	24.6	4	201	33	162.8	140	90	6.09	5.13		High		DM	14.84	5 or more	2 OR MORE	4.5 or more	3 or more
1689	Female	38	75.9	1.55	31.59	Obese	92	189	99	10.8	1.6	49	64	115.2	110	70	0.77	4.24		High		No DM	0.32	<5	<2	<4.5	<3
1690	Female	43	55.8	1.46	26.18	OverWeight	81.5	196	85.07	12.1	1.7	185	40	119	100	65	4.63	4.83		Normal		No DM	1.72	<5	<2	4.5 or more	3 or more
1691	Male	32	93.9	1.84	27.74	OverWeight	104	140	92	11.4	1.7	57	40	88.6	110	80	1.43	4.28		High		No DM	0.73	<5	<2	<4.5	<3
1692	Male	33	75.5	1.7	26.12	OverWeight	90	161	77.72	2.8	0.4	100	50	91	120	80	2	4.48		Normal		No DM	1.84	<5	<2	<4.5	<3
1693	Female	44	77.9	1.53	33.28	Obese	98.5	174	98.73	4.2	0.7	111	35	116.8	130	100	3.17	4.65		High		No DM	3.84	<5	<2	4.5 or more	3 or more
1694	Female	59	64.2	1.52	27.79	OverWeight	96	271	89.01	4.8	0.7	139	52	191.2	150	90	2.67	4.71		High		No DM	6.8	5 or more	<2	4.5 or more	<3
1696	Male	32	99.8	1.67	35.78	Obese	114	198	82.36	12.4	1.8	166	37	127.8	135	80	4.49	4.76		High		No DM	1.85	<5	<2	4.5 or more	3 or more
1699	Female	35	111.3	1.63	41.89	Obese	120	187	103	9.4	1.5	62	36	138.6	130	90	1.72	4.38	1386	High	High	No DM	1.02	<5	<2	<4.5	<3
1700	Female	53	96.9	1.62	36.92	Obese	104	268	98.2	7.2	1.1	97	49	199.6	150	90	1.98	4.58		High		No DM	6.62	5 or more	<2	4.5 or more	<3
1701	Female	35	81.5	1.7	28.2	OverWeight	99	212	94.65	6.3	1	116	48	140.8	140	106	2.42	4.65		High		No DM	1.29	<5	<2	4.5 or more	<3
1704	Female	71	60.9	1.48	27.8	OverWeight	101.7	264	96	7.5	1.1	272	54	155.6	100	60	5.04	5.09	2175	High	High	No DM	2.75	<5	<2	4.5 or more	3 or more
1705	Male	60	185.9	1.84	54.91	Obese	161	168	152	30.3	5	112	47	98.6	116	68	2.38	4.87	0.188	High	Normal	DM	4.17	<5	2 OR MORE	4.5 or more	<3
1706	Female	51	61.9	1.46	29.04	OverWeight	94	186	78	3.9	0.6	71	55	116.8	100	60	1.29	4.31	0.167	High	Normal	No DM	1.75	<5	<2	<4.5	<3
1709	Female	48	68.2	1.46	31.99	Obese	97.5	170	107	8.2	1.3	48	66	94.4	160	98	0.73	4.27	0	High	Normal	No DM	2.48	<5	<2	<4.5	<3
1710	Female	63	81.4	1.55	33.88	Obese	100	232	239	4.6	1	252	33	148.6	140	90	7.64	5.5	0.768	High	High	DM	25.83	5 or more	<2	4.5 or more	3 or more
1714	Female	74	45	1.46	21.11	Normal Weight	74	245	261	10.6	2.4	297	53	132.6	140	80	5.6	5.63	2088	Normal	High	DM	9.19	5 or more	2 OR MORE	4.5 or more	3 or more
1715	Female	40	57	1.53	24.35	Normal Weight	75	187	77	16.8	2.3	129	33	125.2	100	60	3.91	4.6		Normal		DM	3.49	<5	2 OR MORE	4.5 or more	3 or more
1716	Female	67	49.8	1.53	21.27	Normal Weight	83	149	90	6.5	1	107	41	86.6	130	80	2.61	4.59	0.366	Normal	Normal	No DM	4.35	<5	<2	4.5 or more	<3
1717	Male	40	68.5	1.62	26.1	OverWeight	88	118	85	6.4	0.9	97	30	68.6	120	80	3.23	4.51	1015	Normal	High	No DM	1.37	<5	<2	4.5 or more	3 or more
1718	Male	32	82.9	1.81	25.3	OverWeight	94	185	94	6.2	0.9	148	40	115.4	150	90	3.7	4.77	2734	Normal	High	No DM	3.12	<5	<2	4.5 or more	3 or more
1720	Female	32	57.1	1.56	23.46	Normal Weight	85	193	91	3.9	0.6	74	45	133.2	100	60	1.64	4.41	1158	Normal	High	No DM	0.44	<5	<2	<4.5	<3
1722	Male	50	83.7	1.84	24.72	Normal Weight	95	167	85	4.1	0.6	263	30	84.4	110	70	8.77	5.01	1748	Normal	High	No DM	4.23	<5	<2	4.5 or more	3 or more
1723	Male	42	67.8	1.67	24.31	Normal Weight	88	143	86	18.1	2.6	95	40	84	120	70	2.38	4.5	0.229	Normal	Normal	No DM	1.97	<5	2 OR MORE	4.5 or more	<3
1724	Male	52	73.4	1.62	27.97	OverWeight	96	185	99	7.2	1.1	216	35.55	106.25	130	80	6.08	4.99	0.812	Normal	High	No DM	4.79	<5	<2	4.5 or more	3 or more
1725	Female	54	77.5	1.6	30.27	Obese	89	205	86	10.7	1.6	129	43	136.2	100	60	3	4.66	1079	Normal	High	No DM	3.68	<5	<2	4.5 or more	3 or more
1731	Male	52	85.5	1.72	28.9	OverWeight	106	236	97	10.6	1.6	138	46	162.4	140	90	3	4.75		High		No DM	5.67	5 or more	<2	4.5 or more	3 or more
1732	Female	64	87.5	1.47	40.49	Obese	94	227	258	21.3	4.6	229	32	149.2	160	95	7.16	5.49	0.286	High	Normal	DM	30.59	5 or more	2 OR MORE	4.5 or more	3 or more
1734	Female	68	60.3	1.62	22.98	Normal Weight	101	214	94	6.4	1	155	49	134	120	70	3.16	4.79	0	High	Normal	No DM	6.02	5 or more	<2	4.5 or more	3 or more
1735	Female	50	66.5	1.6	25.98	OverWeight	89.5	230	92.9	10.8	1.6	141	53	148.8	110	70	2.66	4.74		Normal		No DM	2.01	<5	<2	4.5 or more	<3
1736	Female	46	84.3	1.49	37.97	Obese	114	198	84	12.4	1.8	52	70	117.6	120	80	0.74	4.19		High		No DM	1.32	<5	<2	<4.5	<3
1738	Male	60	65.8	1.6	25.7	OverWeight	97	227	265	15.7	3.6	266	33	140.8	123	85	8.06	5.58	0.149	Normal	Normal	DM	15.69	5 or more	2 OR MORE	4.5 or more	3 or more
1739	Male	68	97.03	1.68	34.38	Obese	118	218	137	36.5	5.8	164	43	142.2	120	70	3.81	5.01	1518	High	High	DM	21.93	5 or more	2 OR MORE	4.5 or more	3 or more
1740	Female	45	61.9	1.56	25.44	OverWeight	90.5	197	96	19.1	2.8	173	43	119.4	122	76	4.02	4.86	0.45	Normal	Normal	No DM	2.67	<5	2 OR MORE	4.5 or more	3 or more
1745	Male	51	220	1.84	64.98	Obese	184	164	156	40.2	6.6	126	40	98.8	120	89	3.15	4.94	2241	High	High	DM	4.57	<5	2 OR MORE	4.5 or more	3 or more
1746	Female	65	68.1	1.5	30.27	Obese	101	226	270	26.2	5.9	217	38	144.6	130	80	5.71	5.49	1666	High	High	DM	12.49	5 or more	2 OR MORE	4.5 or more	3 or more
1747	Female	48	104.4	1.64	38.82	Obese	104	202	96	3.9	0.6	167	47	121.6	120	70	3.55	4.84		High		No DM	3.57	<5	<2	4.5 or more	3 or more
1748	Female	50	66.7	1.53	28.49	OverWeight	96	309	95.55	14.5	2.2	94	45	245.2	100	60	2.09	4.55		High		No DM	3.38	<5	2 OR MORE	4.5 or more	<3
1750	Female	50	98	1.54	41.32	Obese	109	213	76	3.5	0.5	152	36	146.6	120	80	4.22	4.68	1366	High	High	No DM	4.93	<5	<2	4.5 or more	3 or more
1751	Male	56	96.3	1.69	33.72	Obese	123	282	180	16.5	3	235	49	186	130	90	4.8	5.33	0.564	High	Normal	DM	16.1	5 or more	2 OR MORE	4.5 or more	3 or more
1752	Female	32	69.6	1.56	28.6	OverWeight	96	210	76.91	13.5	1.9	202	43	126.6	120	80	4.7	4.83		High		No DM	0.6	<5	<2	4.5 or more	3 or more
1756	Male	46	79.9	1.69	27.98	OverWeight	101	253	111	7.9	1.3	137	42	183.6	150	90	3.26	4.81	2165	High	High	No DM	7.44	5 or more	<2	4.5 or more	3 or more
1758	Female	62	70	1.44	33.76	Obese	95	177	93.66	3.2	0.5	72	40	122.6	160	110	1.8	4.41		High		No DM	9.75	5 or more	<2	<4.5	<3
1759	Male	40	94	1.91	25.77	OverWeight	105	174	99	6.5	1	107	43	109.6	130	85	2.49	4.63	0.408	High	Normal	No DM	2.71	<5	<2	4.5 or more	<3
1761	Male	33	76.5	1.55	31.84	Obese	101	211	119.5	10	1.6	100	37	154	110	70	2.7	4.69	0.333	High	Normal	No DM	1.75	<5	<2	4.5 or more	<3
1762	Male	53	53.1	1.61	20.49	Normal Weight	78	185	97.72	5.4	0.8	53	48	126.4	140	80	1.1	4.28	1188	Normal	High	No DM	5	5 or more	<2	<4.5	<3
1763	Male	48	67	1.7	23.18	Normal Weight	83	168	95.06	10.6	1.6	195	42	87	115	75	4.64	4.91		Normal		No DM	3	<5	<2	4.5 or more	3 or more
1764	Male	32	78	1.76	25.18	OverWeight	94.5	235	92.59	10.2	1.5	114	42	170.2	140	80	2.71	4.63		Normal		No DM	2.79	<5	<2	4.5 or more	<3
1767	Male	48	77.2	1.71	26.4	OverWeight	95.3	210	100	8.9	1.4	629	27		120	80	23.3	5.52		Normal		No DM	7.62	5 or more	<2	4.5 or more	3 or more
1770	Male	64	74.7	1.55	31.09	Obese	100	188	87	3.2	0.5	174	31	122.2	130	85	5.61	4.81		High		No DM	10.69	5 or more	<2	4.5 or more	3 or more
1771	Female	34	69	1.52	29.86	OverWeight	98	195	81.17	10.2	1.5	108	60	113.4	120	80	1.8	4.54		High		No DM	0.4	<5	<2	4.5 or more	<3
1772	Male	38	85.2	1.73	28.47	OverWeight	86	234	86	20.4	2.9	154	40	163.2	100	70	3.85	4.75		Normal		No DM	3.71	<5	2 OR MORE	4.5 or more	3 or more
1773	Female	58	83.7	1.57	33.96	Obese	112.5	216	143	12	2	89	44	154.2	100	60	2.02	4.73	1019	High	High	DM	7.61	5 or more	2 OR MORE	4.5 or more	<3
1774	Female	60	74.9	1.53	32	Obese	97	211	98	10.6	1.6	61	63	135.8	100	60	0.97	4.35		High		No DM	2.01	<5	<2	<4.5	<3
1775	Male	45	83.1	1.77	26.52	OverWeight	99	143	74	1.8	0.3	157	31	80.6	110	75	5.06	4.68	0.493	High	Normal	No DM	2.92	<5	<2	4.5 or more	3 or more
1776	Female	50	74.4	1.58	29.8	OverWeight	99	317	97.61	11	1.7	173	54	228.4	120	84	3.2	4.87		High		No DM	4.69	<5	<2	4.5 or more	3 or more
1779	Male	34	140	1.8	43.21	Obese	147	155	91	29.4	4.2	102	42	92.6	110	70	2.43	4.57		High		No DM	0.8	<5	2 OR MORE	4.5 or more	<3
1780	Female	52	54.9	1.49	24.73	Normal Weight	85	252	87.79	13.6	2	101	58	173.8	110	70	1.74	4.55		Normal		No DM	3.16	<5	2 OR MORE	4.5 or more	<3
1786	Female	64	84	1.62	32.01	Obese	101	223	93	4.6	0.7	128	40	157.4	140	80	3.2	4.69	0.083	High	Normal	DM	17.07	5 or more	<2	4.5 or more	3 or more
1789	Female	58	52.1	1.54	21.97	Normal Weight	88.5	226	92	10.4	1.5	130	39	161	110	60	3.33	4.69		Normal		No DM	5.67	5 or more	<2	4.5 or more	3 or more
1790	Female	44	83.9	1.48	38.3	Obese	100.5	178	103.6	10.8	1.7	65	60	105	110	60	1.08	4.41		High		No DM	0.64	<5	<2	<4.5	<3
1794	Female	33	59.4	1.58	23.79	Normal Weight	82	188	76	4.7	0.7	65	70	105	115	65	0.93	4.25		Normal		No DM	0.2	<5	<2	<4.5	<3
1796	Female	33	67.6	1.54	28.5	OverWeight	90	134	88	4.1	0.6	102	40	73.6	110	70	2.55	4.55		Normal		No DM	0.26	<5	<2	4.5 or more	<3
1800	Female	59	81.5	1.57	33.06	Obese	101	238	101	15.6	2.4	171	46	157.8	144	73	3.72	4.88	1173	High	High	No DM	7.94	5 or more	2 OR MORE	4.5 or more	3 or more
1805	Female	64	57.9	1.52	25.06	OverWeight	88	211	85	3.5	0.5	131	60	124.8	130	70	2.18	4.66	0.326	Normal	Normal	No DM	3.25	<5	<2	4.5 or more	<3
1809	Male	33	84.4	1.69	29.55	OverWeight	95	214	97	13.9	2.1	34	48	159.2	120	80	0.71	4.05		Normal		No DM	1.37	<5	2 OR MORE	<4.5	<3
1811	Female	70	78.9	1.62	30.06	Obese	106.5	230	92	16.3	2.4	159	52	146.2	145	70	3.06	4.8	0	High	Normal	No DM	6.02	5 or more	2 OR MORE	4.5 or more	3 or more
1814	Male	57	91.3	1.71	31.22	Obese	107	173	89	13.6	2	138	50	95.4	115	75	2.76	4.71	0.35	High	Normal	No DM	3.44	<5	2 OR MORE	4.5 or more	<3
1816	Female	54	75.8	1.63	28.53	OverWeight	98.5	187	90.49	3.9	0.6	58	62	113.4	140	90	0.94	4.28		High		No DM	2.97	<5	<2	<4.5	<3
1817	Female	30	52.3	1.51	22.94	Normal Weight	80	171	87.8	14.1	2	74	44	112.2	100	50	1.68	4.39		Normal		No DM	0.54	<5	2 OR MORE	<4.5	<3
1819	Male	38	90.3	1.7	31.25	Obese	105	199	93.73	13	1.9	536	25		130	90	21.44	5.41		High		No DM	6.67	5 or more	<2	4.5 or more	3 or more
1827	Female	57	104.8	1.56	43.06	Obese	126	133	103.7	3.4	0.5	86	34	81.8	130	80	2.53	4.55		High		DM	11.48	5 or more	<2	4.5 or more	<3
1828	Male	36	79.6	1.71	27.22	OverWeight	96	264	98.8	21.6	3.2	99	37	207.2	110	90	2.68	4.59		Normal		No DM	7.74	5 or more	2 OR MORE	4.5 or more	<3
1835	Male	35	98.7	1.8	30.46	Obese	110	194	93.07	12.4	1.8	242	29	116.6	130	80	8.34	5.01		High		No DM	2.75	<5	<2	4.5 or more	3 or more
1836	Male	45	81.3	1.7	28.13	OverWeight	101.5	152	111.9	3.2	0.5	164	45	74.2	125	80	3.64	4.91		High		No DM	1.79	<5	<2	4.5 or more	3 or more
1837	Female	43	65.3	1.52	28.26	OverWeight	88	202	91.47	12.5	1.8	99	45	137.2	125	80	2.2	4.56		Normal		No DM	2.25	<5	<2	4.5 or more	<3
1838	Female	32	59	1.59	23.34	Normal Weight	76	151	99	9.4	1.4	26	45	100.8	120	65	0.58	3.93		Normal		No DM	0.32	<5	<2	<4.5	<3
1840	Male	47	58.7	1.65	21.56	Normal Weight	87	161	81	3.9	0.6	44	47	105.2	120	80	0.94	4.09		Normal		No DM	2.25	<5	<2	<4.5	<3
1847	Female	60	82.4	1.58	33.01	Obese	110	256	86	5.3	0.8	53	56	189.4	100	60	0.95	4.21		High		No DM	3.18	<5	<2	<4.5	<3
1848	Female	31	57	1.51	25	OverWeight	77.5	126	71	8.3	1.1	65	35	78	110	70	1.86	4.22	0.035	Normal	Normal	No DM	0.19	<5	<2	<4.5	<3
1849	Female	43	73.8	1.51	32.37	Obese	96	164	88	14.4	2.1	158	36	96.4	120	70	4.39	4.77	3.13	High	High	No DM	2.19	<5	2 OR MORE	4.5 or more	3 or more
1851	Female	48	76.6	1.62	29.19	OverWeight	109	203	106	10.6	1.7	149	43	130.2	100	70	3.47	4.83	0.595	High	Normal	No DM	2.52	<5	<2	4.5 or more	3 or more
1852	Female	40	54.7	1.61	21.1	Normal Weight	86	203	100	9.2	1.4	50	49	144	100	70	1.02	4.26	0.178	Normal	Normal	No DM	0.94	<5	<2	<4.5	<3
1857	Male	31	96.2	1.82	29.04	OverWeight	99.3	210	78	11	1.5	315	27	120	117	78	11.67	5.05	1028	High	High	No DM	2.04	<5	<2	4.5 or more	3 or more
1861	Male	33	80.1	1.63	30.15	Obese	91.3	146	74	8.4	1.2	47	42	94.6	120	70	1.12	4.08	0.033	Normal	Normal	No DM	0.76	<5	<2	<4.5	<3
1864	Male	31	69.7	1.63	26.23	OverWeight	89	195	84	12.5	1.8	129	39	130.2	115	70	3.31	4.65	0.288	Normal	Normal	No DM	1.33	<5	<2	4.5 or more	3 or more
1865	Male	31	62.1	1.84	18.34	Bajo Peso	75	193	80	3.9	0.6	123	53	115.4	100	70	2.32	4.6	0.036	Normal	Normal	No DM	1.67	<5	<2	4.5 or more	<3
1867	Male	39	77.9	1.65	28.61	OverWeight	90	244	81	16.3	2.3	235	37	160	110	77	6.35	4.93	0.023	Normal	Normal	No DM	3.22	<5	2 OR MORE	4.5 or more	3 or more
1870	Female	35	68.6	1.67	24.6	Normal Weight	81.3	172	72	7.2	1	104	31	120.2	100	70	3.35	4.46	0.007	Normal	Normal	No DM	0.74	<5	<2	<4.5	3 or more
1871	Male	38	107	1.78	33.77	Obese	110	215	78	20.1	2.8	146	43	142.8	130	90	3.4	4.67	0.018	High	Normal	No DM	3.72	<5	2 OR MORE	4.5 or more	3 or more
1872	Male	31	62.3	1.69	21.81	Normal Weight	77.4	154	70	3.8	0.5	66	59	81.8	105	75	1.12	4.22	5746	Normal	High	No DM	0.52	<5	<2	<4.5	<3
1873	Male	30	81.8	1.7	28.3	OverWeight	92	135	75	8.5	1.2	94	33	83.2	100	70	2.85	4.43	0.002	Normal	Normal	No DM	0.85	<5	<2	<4.5	<3
1874	Female	31	55.5	1.53	23.71	Normal Weight	81	150	88	10.8	1.6	55	43	96	100	60	1.28	4.24		Normal		No DM	0.19	<5	<2	<4.5	<3
1882	Male	30	57.5	1.65	21.12	Normal Weight	78	179	88	6.9	1	125	31	123	110	80	4.03	4.65	0.489	Normal	Normal	No DM	1.64	<5	<2	4.5 or more	3 or more
1885	Male	55	93.8	1.64	34.88	Obese	118	226	91	35.9	5	174	73	118.2	125	80	2.38	4.83	0.343	High	Normal	No DM	2.43	<5	2 OR MORE	4.5 or more	<3
1886	Male	46	100	1.64	37.18	Obese	124	158	110	23.2	3.5	140	26	104	145	95	5.38	4.82	0.658	High	Normal	DM	4.66	<5	2 OR MORE	4.5 or more	3 or more
1887	Male	45	60.5	1.69	21.18	Normal Weight	86	174	83	4.5	0.7	83	50	107.4	120	80	1.66	4.42	0.517	Normal	Normal	No DM	3.26	<5	<2	<4.5	<3
1888	Male	54	94.5	1.64	35.14	Obese	115	157	126	15.3	2.5	467	32		140	80	14.59	5.49	0.107	High	Normal	DM	4.48	<5	2 OR MORE	4.5 or more	3 or more
1889	Male	43	157.4	1.79	49.12	Obese	147	182	113	52.1	7.5	108	39	121.4	130	95	2.77	4.7	0.658	High	Normal	No DM	6.59	5 or more	2 OR MORE	4.5 or more	<3
1891	Male	30	86.7	1.75	28.31	OverWeight	96	174	64	4.7	0.6	130	39	109	130	70	3.33	4.51	0.126	Normal	Normal	No DM	1.68	<5	<2	4.5 or more	3 or more
1895	Male	46	67.5	1.68	23.92	Normal Weight	90	169	119	4.98	0.8	146	34	105.8	115	70	4.29	4.88	0.655	Normal	Normal	No DM	5.84	5 or more	<2	4.5 or more	3 or more
1896	Male	43	61.6	1.68	21.83	Normal Weight	85	134	86	5.3	0.8	47	39	85.6	120	80	1.21	4.15	0.041	Normal	Normal	No DM	1.23	<5	<2	<4.5	<3
1897	Male	30	103.7	1.78	32.73	Obese	103.8	265	81	14.8	2.1	148	45	190.4	105	70	3.29	4.7	1264	High	High	No DM	2.76	<5	2 OR MORE	4.5 or more	3 or more
1899	Male	56	104.7	1.7	36.23	Obese	108	222	126	12.5	2	87	53	151.6	110	80	1.64	4.65	0.523	High	Normal	DM	3.91	<5	2 OR MORE	4.5 or more	<3
1901	Male	56	65	1.67	23.31	Normal Weight	93	277	125	55.01	8.1	143	42	206.4	125	80	3.4	4.9	0.623	Normal	Normal	No DM	7.17	5 or more	2 OR MORE	4.5 or more	3 or more
1902	Male	50	79.4	1.61	30.63	Obese	105	182	96	22.8	3.3	118	39	119.4	111	70	3.03	4.67		High		No DM	3.3	<5	2 OR MORE	4.5 or more	3 or more
1903	Male	57	80.4	1.61	31.02	Obese	108	230	112	20.5	3.2	260	40	138	120	90	6.5	5.14	1044	High	High	No DM	9.04	5 or more	2 OR MORE	4.5 or more	3 or more
1904	Female	34	78.7	1.52	34.06	Obese	107	247	84	3.7	0.5	97	50	177.6	120	70	1.94	4.5		High		No DM	0.59	<5	<2	4.5 or more	<3
1905	Female	40	51.1	1.46	23.97	Normal Weight	68	184	82	2.8	0.4	83	46	121.4	120	70	1.8	4.41		Normal		No DM	1.3	<5	<2	<4.5	<3
1911	Male	39	91.7	1.72	31	Obese	105.8	149	90	21.7	3.1	186	31	80.8	110	80	6	4.86	0.004	High	Normal	No DM	1.31	<5	2 OR MORE	4.5 or more	3 or more
1915	Female	32	79.7	1.54	33.61	Obese	100	144	88	23	3.3	102	36	87.6	100	70	2.83	4.55		High		No DM	0.22	<5	2 OR MORE	4.5 or more	<3
1917	Female	40	107.7	1.6	42.07	Obese	114	140	76	9.1	1.3	91	41	80.8	140	100	2.22	4.42	1876	High	High	No DM	1.9	<5	<2	<4.5	<3
1918	Male	30	72	1.62	27.43	OverWeight	88.5	168	71	4.8	0.7	89	30	120.2	110	70	2.97	4.38	0.017	Normal	Normal	No DM	1.63	<5	<2	<4.5	<3
1919	Female	35	55.7	1.54	23.49	Normal Weight	80	149	74	3.4	0.5	73	38	96.4	110	70	1.92	4.3		Normal		No DM	0.65	<5	<2	<4.5	<3
1925	Male	32	96.8	1.75	31.61	Obese	97.5	136	70	11.6	1.6	74	38	83.2	110	90	1.95	4.28	0.001	Normal	Normal	No DM	1.22	<5	<2	<4.5	<3
1928	Male	30	73.7	1.81	22.5	Normal Weight	77	254	84	7.9	1.1	331	38	149.8	105	70	8.71	5.12	6475	Normal	High	No DM	3.51	<5	<2	4.5 or more	3 or more
1932	Male	30	58.4	1.71	19.97	Normal Weight	77	237	70	2.3	0.3	168	45	158.4	95	60	3.73	4.69	0.183	Normal	Normal	No DM	1.19	<5	<2	4.5 or more	3 or more
1933	Female	30	62.1	1.56	25.52	OverWeight	78.3	171	70	5.5	0.8	81	54	100.8	90	60	1.5	4.32	0.004	Normal	Normal	No DM	0.14	<5	<2	<4.5	<3
1938	Male	31	73.3	1.59	28.99	OverWeight	93	167	74	7.8	1.1	115	33	111	110	80	3.48	4.52	0.006	Normal	Normal	No DM	1.72	<5	<2	4.5 or more	3 or more
1939	Male	32	75.5	1.64	28.07	OverWeight	92.2	144	76	11.5	1.6	142	29	86.6	95	62	4.9	4.64	0.095	Normal	Normal	No DM	1.57	<5	<2	4.5 or more	3 or more
1940	Male	30	62.8	1.6	24.53	Normal Weight	82	161	73	6.7	0.9	66	67	80.8	115	70	0.99	4.24	0.026	Normal	Normal	No DM	1.03	<5	<2	<4.5	<3
1945	Female	40	78.7	1.54	33.18	Obese	100	198	88	4.1	0.6	145	31	138	120	80	4.68	4.73	1583	High	High	No DM	2.46	<5	<2	4.5 or more	3 or more
1947	Male	30	76.6	1.71	26.2	OverWeight	87	195	72	10.2	1.4	177	51	108.6	110	70	3.47	4.73	0.018	Normal	Normal	No DM	0.95	<5	<2	4.5 or more	3 or more
1950	Male	33	69.9	1.68	24.77	Normal Weight	93	304	82	7.6	1.1	199	50	214.2	120	80	3.98	4.85		Normal		No DM	2.1	<5	<2	4.5 or more	3 or more
1964	Female	42	78.9	1.67	28.29	OverWeight	92	199	75	6.9	1	124	34	140.2	120	75	3.65	4.57	0.989	High	High	No DM	3.11	<5	<2	4.5 or more	3 or more
1968	Male	30	70.8	1.68	25.09	OverWeight	85	212	75	9	1.3	27.04	43	163.59	97	62	0.63	3.81	0.036	Normal	Normal	No DM	1.51	<5	<2	<4.5	<3
1971	Female	30	75.8	1.64	28.18	OverWeight	76.2	169	83	12.2	1.7	50	72	87	120	80	0.69	4.17	2.57	Normal	High	No DM	0.16	<5	<2	<4.5	<3
1974	Male	35	78.7	1.72	26.6	OverWeight	93	270	74	5.3	0.7	184	44	189.2	100	60	4.18	4.76	0.143	Normal	Normal	No DM	2.66	<5	<2	4.5 or more	3 or more
1978	Male	34	76.1	1.64	28.29	OverWeight	94	156	78	5.9	0.8	174	29	92.2	110	70	6	4.76	0.086	Normal	Normal	No DM	1.03	<5	<2	4.5 or more	3 or more
1981	Male	33	71.6	1.63	26.95	OverWeight	87.7	215	70	11.8	1.6	129	42	147.2	120	90	3.07	4.55	0.014	Normal	Normal	No DM	2.93	<5	<2	4.5 or more	3 or more
1984	Male	33	87.7	1.69	30.71	Obese	101.1	207	69	90.8	10.3	294	27	121.2	110	70	10.89	4.96	0.27	High	Normal	No DM	2.25	<5	2 OR MORE	4.5 or more	3 or more
1986	Male	35	62.5	1.66	22.68	Normal Weight	81	150	74	6.9	1	136	29	93.8	100	60	4.69	4.61	0.079	Normal	Normal	No DM	1.08	<5	<2	4.5 or more	3 or more
1990	Male	31	63.1	1.78	19.92	Normal Weight	75.5	209	72	9.1	1.3	89	46	145.2	90	60	1.93	4.38	0.054	Normal	Normal	No DM	1.25	<5	<2	<4.5	<3
1994	Male	36	89.3	1.71	30.54	Obese	95	180	93	10.6	1.6	58	40	128.4	127	87	1.45	4.3		Normal		No DM	2.24	<5	<2	<4.5	<3
1997	Female	30	66.7	1.59	26.38	OverWeight	78.5	135	72	11.6	1.6	55	44	80	115	70	1.25	4.14	0.039	Normal	Normal	No DM	0.16	<5	<2	<4.5	<3
2001	Male	35	72.9	1.67	26.14	OverWeight	88.5	144	78	6.2	0.9	100	38	86	120	80	2.63	4.48	0.058	Normal	Normal	No DM	0.84	<5	<2	<4.5	<3
2005	Male	33	95.8	1.81	29.24	OverWeight	100	159	81	15.1	2.1	91	41	99.8	110	70	2.22	4.45	0.134	High	Normal	No DM	0.76	<5	2 OR MORE	<4.5	<3
2007	Male	38	72.8	1.62	27.74	OverWeight	82	221	92	15.8	2.3	97	40	161.6	140	100	2.43	4.55	0.148	Normal	Normal	No DM	4.09	<5	2 OR MORE	4.5 or more	<3
2011	Male	35	74.3	1.68	26.33	OverWeight	89.7	298	78	19	2.6	398	33	185.4	117	84	12.06	5.17	0.93	Normal	High	No DM	3.97	<5	2 OR MORE	4.5 or more	3 or more
2013	Female	33	58.7	1.63	22.09	Normal Weight	74	125	78	3.8	0.5	50	51	64	110	80	0.98	4.13	0.573	Normal	Normal	No DM	0.31	<5	<2	<4.5	<3
2015	Male	30	67	1.74	22.13	Normal Weight	77	143	79	5.6	0.8	85	29	97	100	70	2.93	4.41	0.385	Normal	Normal	No DM	0.85	<5	<2	<4.5	<3
2017	Female	42	85.6	1.56	35.17	Obese	98	231	84	20.6	2.9	187	51	142.6	130	90	3.67	4.83		High		No DM	2.15	<5	2 OR MORE	4.5 or more	3 or more
2021	Male	46	63.1	1.61	24.34	Normal Weight	92	170	78	5.3	0.8	325	29	76	110	70	11.21	5.07	0.08	Normal	Normal	No DM	3.5	<5	<2	4.5 or more	3 or more
2022	Male	32	76.7	1.61	29.59	OverWeight	95.5	158	73	9.9	1.4	78	37	105.4	115	80	2.11	4.32		Normal		No DM	0.73	<5	<2	<4.5	<3
2025	Female	40	52.6	1.5	23.38	Normal Weight	75	182	90	15.2	2.2	64	52	117.2	100	60	1.23	4.33		Normal		No DM	0.63	<5	2 OR MORE	<4.5	<3
2027	Male	33	65.9	1.56	27.08	OverWeight	90	181	75	11.8	1.6	117	37	120.6	110	80	3.16	4.54	0.034	Normal	Normal	No DM	1.47	<5	<2	4.5 or more	3 or more
2028	Male	34	78.4	1.71	26.81	OverWeight	94.8	171	66	7	0.9	67	45	112.6	110	70	1.49	4.2	0.073	Normal	Normal	No DM	1.21	<5	<2	<4.5	<3
2029	Male	41	75.5	1.74	24.94	Normal Weight	94	188	82	6.6	1	65	45	130	120	75	1.44	4.29	0.051	Normal	Normal	No DM	1.69	<5	<2	<4.5	<3
2030	Male	34	65.8	1.69	23.04	Normal Weight	84.5	137	81	5.9	0.9	62	38	86.6	100	60	1.63	4.26	0	Normal	Normal	No DM	0.8	<5	<2	<4.5	<3
2032	Female	33	50.7	1.42	25.14	OverWeight	79	131	97	9.9	1.5	90	44	69	110	70	2.05	4.54		Normal		No DM	0.26	<5	<2	4.5 or more	<3
2033	Male	32	102.2	1.72	34.55	Obese	113	263	73	33.8	4.4	283	36	170.4	110	80	7.86	4.97	1542	High	High	No DM	2.31	<5	2 OR MORE	4.5 or more	3 or more
2035	Male	31	84.5	1.85	24.69	Normal Weight	93	135	89	4.5	0.7	69	47	74.2	105	80	1.47	4.36	1605	Normal	High	No DM	0.54	<5	<2	<4.5	<3
2036	Female	35	78	1.65	28.65	OverWeight	89.5	218	92	13.2	2	98	60	138.4	100	70	1.63	4.55		Normal		No DM	0.25	<5	2 OR MORE	4.5 or more	<3
2040	Female	33	49.9	1.45	23.73	Normal Weight	81	165	88	4.7	0.7	48	43	112.4	90	60	1.12	4.17		Normal		No DM	0.34	<5	<2	<4.5	<3
2043	Female	62	74	1.62	28.2	OverWeight	96	143	88	10.2	1.5	76	45	82.8	140	80	1.69	4.4	0.453	High	Normal	No DM	5.24	5 or more	<2	<4.5	<3
2044	Female	48	77.1	1.53	32.94	Obese	110	203	88	13.8	2	121	27	151.8	140	90	4.48	4.64	0.668	High	Normal	No DM	8.62	5 or more	2 OR MORE	4.5 or more	3 or more
2046	Female	63	85.9	1.66	31.17	Obese	112	177	129	12	2	132	43	107.6	110	70	3.07	4.87		High		DM	6.64	5 or more	2 OR MORE	4.5 or more	3 or more
2047	Female	33	53.8	1.6	21.02	Normal Weight	76	243	96	12.5	1.9	153	54	158.4	110	70	2.83	4.8		Normal		No DM	0.3	<5	<2	4.5 or more	<3
2048	Male	72	77.5	1.7	26.82	OverWeight	100	207	91	13.2	1.9	140	38	141	160	90	3.68	4.73		High		DM	28.13	5 or more	<2	4.5 or more	3 or more
2049	Female	52	82.8	1.53	35.37	Obese	101	234	86	10.6	1.5	104	44	169.2	135	90	2.36	4.55		High		No DM	7.2	5 or more	<2	4.5 or more	<3
2050	Female	49	92.4	1.48	42.18	Obese	121	189	86	8.6	1.3	186	38	113.8	120	75	4.89	4.84		High		No DM	3.75	<5	<2	4.5 or more	3 or more
2052	Female	54	71.9	1.62	27.4	OverWeight	93	277	84	4.8	0.7	223	39	193.4	130	86	5.72	4.92	0.366	High	Normal	DM	14	5 or more	<2	4.5 or more	3 or more
2053	Female	33	73.5	1.48	33.56	Obese	98	117	80	13.1	1.8	104	25	71.2	100	70	4.16	4.51	0.543	High	Normal	No DM	0.42	<5	<2	4.5 or more	3 or more
2054	Male	36	95.7	1.68	33.91	Obese	108	190	99	6.4	1	121	38	127.8	120	85	3.18	4.7	0.515	High	Normal	No DM	2.24	<5	<2	4.5 or more	3 or more
2055	Female	34	91.2	1.66	33.1	Obese	105	205	82	7.6	1.1	145	44	132	110	70	3.3	4.69		High		No DM	0.49	<5	<2	4.5 or more	3 or more
2056	Male	39	85	1.68	30.12	Obese	96	197	92	18	2.6	157	41	124.6	130	90	3.83	4.79		Normal		No DM	3.27	<5	2 OR MORE	4.5 or more	3 or more
2057	Female	37	63.3	1.58	25.36	OverWeight	88	157	76	16.3	2.2	48	46	101.4	130	80	1.04	4.1	0.029	Normal	Normal	No DM	0.63	<5	2 OR MORE	<4.5	<3
2062	Male	38	81.2	1.64	30.19	Obese	95	193	89	13.1	1.9	220	21	128	110	70	10.48	4.94	0.442	Normal	Normal	No DM	4.01	<5	<2	4.5 or more	3 or more
2063	Male	49	106.8	1.68	37.84	Obese	125	136	98	3.6	0.6	73	44	77.4	150	100	1.66	4.44		High		No DM	3.03	<5	<2	<4.5	<3
2064	Female	54	69.2	1.57	28.07	OverWeight	99	294	95	6.1	0.9	174	50	209.2	130	80	3.48	4.86		High		No DM	5.53	5 or more	<2	4.5 or more	3 or more
2068	Female	57	82.1	1.44	39.59	Obese	110	159	155	20.2	3.5	73	62	82.4	110	70	1.18	4.67	2833	High	High	DM	1.17	<5	2 OR MORE	4.5 or more	<3
2070	Female	56	55.1	1.49	24.82	Normal Weight	84.5	220	72	29.1	3.8	156	44	144.8	125	70	3.55	4.66	0.54	Normal	Normal	No DM	8.92	5 or more	2 OR MORE	4.5 or more	3 or more
2071	Male	44	76.4	1.6	29.84	OverWeight	87	196	93	14.4	2.1	76	51	129.8	120	75	1.49	4.43		Normal		No DM	1.86	<5	2 OR MORE	<4.5	<3
2072	Male	39	88.5	1.69	30.99	Obese	94	219	109	29.1	4.4	168	38	147.4	125	80	4.42	4.91		Normal		No DM	3.9	<5	2 OR MORE	4.5 or more	3 or more
2074	Male	37	104.5	1.75	34.12	Obese	106	307	80	18.8	2.6	170	27	246	120	80	6.3	4.76		High		No DM	7.26	5 or more	2 OR MORE	4.5 or more	3 or more
2075	Male	45	107.1	1.67	38.4	Obese	118	178	93	29.8	4.3	161	26	119.8	110	70	6.19	4.81	1.01	High	High	No DM	3.34	<5	2 OR MORE	4.5 or more	3 or more
2076	Female	42	73	1.54	30.78	Obese	89	287	259	29.6	6.3	332	31	189.6	140	80	10.71	5.68		Normal		DM	11.95	5 or more	2 OR MORE	4.5 or more	3 or more
2077	Female	31	78.3	1.58	31.37	Obese	102	197	99	22.2	3.3	81	35	145.8	120	90	2.31	4.49		High		No DM	0.54	<5	2 OR MORE	<4.5	<3
2079	Female	38	63.9	1.56	26.26	OverWeight	88	172	91	17.5	2.6	75	44	113	100	60	1.7	4.41		Normal		No DM	0.71	<5	2 OR MORE	<4.5	<3
2081	Female	43	64.5	1.53	27.55	OverWeight	88	219	93	22.4	3.3	119	39	156.2	120	73	3.05	4.66		Normal		No DM	2.69	<5	2 OR MORE	4.5 or more	3 or more
2082	Female	36	74.2	1.59	29.35	OverWeight	96	130	88	6.2	0.9	101	34	75.8	120	80	2.97	4.55	0.919	High	High	No DM	1.49	<5	<2	4.5 or more	<3
2083	Female	39	114.2	1.64	42.46	Obese	124	207	103	24.9	3.7	112	41	143.6	110	80	2.73	4.68		High		No DM	1.68	<5	2 OR MORE	4.5 or more	<3
2084	Female	54	72	1.52	31.16	Obese	102	275	99	15.2	2.3	66	55	206.8	150	100	1.2	4.39		High		No DM	6.99	5 or more	2 OR MORE	<4.5	<3
2085	Female	35	59.4	1.51	26.05	OverWeight	89	172	78	13.4	1.9	62	41	118.6	110	80	1.51	4.24		Normal		No DM	0.79	<5	<2	<4.5	<3
2086	Male	56	75.6	1.75	24.69	Normal Weight	88	151	86	13.5	2	48	44	97.4	110	80	1.09	4.16		Normal		No DM	2.29	<5	2 OR MORE	<4.5	<3
2088	Female	68	77.7	1.49	35	Obese	110	165	140	25.9	4.2	113	39	103.4	150	90	2.9	4.83		High		DM	13.29	5 or more	2 OR MORE	4.5 or more	<3
2090	Female	39	87.9	1.48	40.13	Obese	120	186	99	43.1	6.1	328	28	92.4	135	88	11.71	5.19	5.64	High	High	No DM	2.03	<5	2 OR MORE	4.5 or more	3 or more
2091	Female	46	63.3	1.56	26.01	OverWeight	89	195	90	5.7	0.9	33	59	129.4	120	70	0.56	4		Normal		No DM	2.02	<5	<2	<4.5	<3
2093	Female	31	47.5	1.48	21.69	Normal Weight	75	158	73	5.7	0.8	47	42	106.6	90	60	1.12	4.07		Normal		No DM	0.19	<5	<2	<4.5	<3
2095	Female	41	61.1	1.59	24.17	Normal Weight	76	160	81	8.1	1.2	53	48	101.4	140	90	1.1	4.18		Normal		No DM	1.9	<5	<2	<4.5	<3
2100	Female	46	70.9	1.51	31.1	Obese	106	192	107	21.3	3.2	237	32	112.6	140	100	7.41	5.07		High		DM	12.81	5 or more	2 OR MORE	4.5 or more	3 or more
2101	Female	45	60.9	1.54	25.68	OverWeight	74	187	85	18	2.6	104	48	118.2	110	70	2.17	4.54	1143	Normal	High	No DM	1.32	<5	2 OR MORE	4.5 or more	<3
2104	Female	63	65	1.43	31.79	Obese	99	194	91	17.7	2.6	120	53	117	180	90	2.26	4.65		High		No DM	6.81	5 or more	2 OR MORE	4.5 or more	<3
2106	Female	45	67.8	1.58	27.16	OverWeight	91	209	88	11.2	1.6	79	34	159.2	180	100	2.32	4.42		High		No DM	10.72	5 or more	<2	<4.5	<3
2107	Female	32	82	1.61	31.63	Obese	100.5	216	81	31.4	4.3	68	43	159.4	100	80	1.58	4.31		High		No DM	0.6	<5	2 OR MORE	<4.5	<3
2108	Female	31	88.6	1.72	29.95	OverWeight	96	123	74	3.8	0.5	98	39	64.4	110	80	2.51	4.44	0.171	High	Normal	No DM	0.32	<5	<2	<4.5	<3
2109	Female	40	83.5	1.64	31.05	Obese	99	363	89.2	13	1.9	140	61	273.88	100	70	2.3	4.72	0.018	High	Normal	No DM	0.93	<5	<2	4.5 or more	<3
2110	Male	52	115.3	1.78	36.39	Obese	135	214	206.4	7.7	1.5	108	38	154.52	120	90	2.84	5.01	0.006	High	Normal	DM	10.79	5 or more	<2	4.5 or more	<3
2111	Male	55	58.1	1.63	21.87	Normal Weight	85	245	78	6.1	0.9	54	34	200.23	120	70	1.59	4.17	2014	Normal	High	No DM	14.3	5 or more	<2	<4.5	<3
2112	Male	52	62.3	1.7	21.56	Normal Weight	87	176	91	8.8	1.3	25	59	112.18	140	100	0.42	3.86	3279	Normal	High	No DM	8.28	5 or more	<2	<4.5	<3
2113	Male	51	58	1.65	21.3	Normal Weight	81	173	93.3	5	0.8	59	62	99.48	159	85	0.95	4.31	0.3	Normal	Normal	No DM	2.82	<5	<2	<4.5	<3
2114	Female	40	73.9	1.57	29.98	OverWeight	96	208	90.8	18	2.6	127	37	145.56	170	90	3.43	4.68	0.302	High	Normal	No DM	3.02	<5	2 OR MORE	4.5 or more	3 or more
2115	Female	51	72.3	1.65	26.56	OverWeight	83	186	65	7.2	1	85	46	123.06	130	80	1.85	4.31	0.145	Normal	Normal	No DM	3.37	<5	<2	<4.5	<3
2117	Female	39	60.9	1.54	25.68	OverWeight	82	155	90	18.7	2.7	96	40	95.34	120	80	2.4	4.53	1.28	Normal	High	No DM	1.06	<5	2 OR MORE	4.5 or more	<3
2118	Male	60	75.2	1.67	26.96	OverWeight	90	179	92	16	2.4	76	32	131.93	130	80	2.38	4.43	0.631	Normal	Normal	No DM	8.9	5 or more	2 OR MORE	<4.5	<3
2119	Male	48	95	1.65	34.89	Obese	116	193	89.9	14.3	2.1	456	28		120	80	16.29	5.31	0.384	High	Normal	No DM	3.86	<5	2 OR MORE	4.5 or more	3 or more
2120	Female	55	91.9	1.52	39.78	Obese	114	195	144	12.8	2.2	101	60	115.06	120	85	1.68	4.79	0.775	High	High	DM	4.03	<5	2 OR MORE	4.5 or more	<3
2121	Female	45	65.1	1.52	28.18	OverWeight	92	205	94	12.8	1.9	305	32	112.4	120	80	9.53	5.13	0.005	High	Normal	No DM	5.17	5 or more	<2	4.5 or more	3 or more
2122	Female	50	78.2	1.49	35.22	Obese	106	254	94	12.8	1.9	211	48	163.76	145	105	4.4	4.95	0.067	High	Normal	No DM	6.74	5 or more	<2	4.5 or more	3 or more
2123	Male	36	97.9	1.79	30.55	Obese	103	180	97	26.5	3.9	88	44	118.35	110	80	2	4.53		High		No DM	2.84	<5	2 OR MORE	4.5 or more	<3
2124	Male	54	81.1	1.63	30.52	Obese	104	173	97.4	14.5	2.2	262	27	93.66	158	98	9.7	5.07	0.626	High	Normal	No DM	13.88	5 or more	2 OR MORE	4.5 or more	3 or more
2126	Male	54	87.5	1.79	27.31	OverWeight	101	223	86	11.7	1.7	139	43	152.28	160	95	3.23	4.69	0.318	High	Normal	No DM	8.63	5 or more	<2	4.5 or more	3 or more
2127	Male	38	75.3	1.64	28	OverWeight	91	167	98	14.1	2.1	174	31	101.4	130	90	5.61	4.87	1161	Normal	High	No DM	6.09	5 or more	2 OR MORE	4.5 or more	3 or more
2128	Female	73	67.2	1.52	29.09	OverWeight	115	171	203	7.1	1.4	120	37	109.46	126	80	3.24	5.05	0.018	High	Normal	DM	8.58	5 or more	<2	4.5 or more	3 or more
2129	Female	73	55.5	1.42	27.52	OverWeight	90	231	92	5.2	0.8	118	54	153.26	130	80	2.19	4.65	0.035	Normal	Normal	No DM	3.82	<5	<2	4.5 or more	<3
2130	Male	50	67.5	1.64	25.1	OverWeight	89	208	92	6.7	1	151	31	147.14	130	75	4.87	4.77	0.24	Normal	Normal	No DM	10.94	5 or more	<2	4.5 or more	3 or more
2131	Male	50	79.2	1.75	25.86	OverWeight	102	166	103	13.6	2.1	183	28	101.22	140	80	6.54	4.92	0.864	High	High	No DM	11.59	5 or more	2 OR MORE	4.5 or more	3 or more
2132	Female	59	55.8	1.52	24.15	Normal Weight	75	266	106	1.2	0.2	84	48	200.69	130	75	1.75	4.55	0.062	Normal	Normal	No DM	5.98	5 or more	<2	4.5 or more	<3
2133	Male	50	93.4	1.67	33.49	Obese	104	214	109	6.9	1.1	176	42	136.8	130	80	4.19	4.93	0.007	High	Normal	No DM	5.18	5 or more	<2	4.5 or more	3 or more
2134	Male	44	91.7	1.74	30.29	Obese	108	259	96	11.1	1.7	131	43	189.48	120	80	3.05	4.72	0.177	High	Normal	No DM	4.08	<5	<2	4.5 or more	3 or more
2135	Male	54	76.7	1.6	29.96	OverWeight	98	119	171	13.7	2.5	135	29	62.76	130	85	4.66	5.02	0.765	High	High	DM	8.92	5 or more	2 OR MORE	4.5 or more	3 or more
2136	Male	54	79	1.6	30.86	Obese	106	250	123.9	14.2	2.3	144	36	184.98	130	80	4	4.89	0.013	High	Normal	DM	12.86	5 or more	2 OR MORE	4.5 or more	3 or more
2137	Female	40	93.7	1.53	40.03	Obese	104	225	95.1	15	2.2	48	33	182.85	119	79	1.45	4.21	0.009	High	Normal	No DM	1.78	<5	2 OR MORE	<4.5	<3
2138	Male	52	98.7	1.65	36.25	Obese	119	176	177.5	23	4.1	304	33	81.84	150	90	9.21	5.45	0.612	High	Normal	DM	11.61	5 or more	2 OR MORE	4.5 or more	3 or more
2139	Male	41	128.6	1.82	38.82	Obese	130	188	105.3	31.5	4.7	204	24	123.02	123	84	8.5	4.99	1.56	High	High	DM	7.01	5 or more	2 OR MORE	4.5 or more	3 or more
2140	Male	56	72	1.66	26.13	OverWeight	102	193	213	17	3.3	300	29	104.28	165	90	10.34	5.53	0.49	High	Normal	DM	15.2	5 or more	2 OR MORE	4.5 or more	3 or more
2141	Male	54	87.6	1.76	28.28	OverWeight	105	119	92.7	13.2	2	170	28	56.6	162	100	6.07	4.83	0.39	High	Normal	No DM	4.92	<5	2 OR MORE	4.5 or more	3 or more
2142	Male	47	81.7	1.61	31.52	Obese	105	218	123	36.2	5.6	89	44	155.94	130	85	2.02	4.65	0.029	High	Normal	No DM	4.5	<5	2 OR MORE	4.5 or more	<3
2143	Male	47	75	1.61	28.93	OverWeight	97	241	95	17.4	2.6	218	36	161.16	120	80	6.06	4.97	0.024	Normal	Normal	No DM	4.7	<5	2 OR MORE	4.5 or more	3 or more
2146	Female	43	58.4	1.49	26.31	OverWeight	92	294	86	5.8	0.9	206	46	206.24	130	80	4.48	4.89	0.066	High	Normal	No DM	2.9	<5	<2	4.5 or more	3 or more
2147	Male	39	81.9	1.69	28.68	OverWeight	95	225	93	27.5	4	189	34	153.6	130	75	5.56	4.89	0.007	Normal	Normal	No DM	6.59	5 or more	2 OR MORE	4.5 or more	3 or more
2148	Female	47	53.8	1.54	22.69	Normal Weight	84	219	91	11.6	1.7	123	53	141	130	80	2.32	4.66	0.016	Normal	Normal	No DM	2.53	<5	<2	4.5 or more	<3
2149	Female	52	68.9	1.69	24.12	Normal Weight	90	259	95.3	10.6	1.6	328	32		110	70	10.25	5.18	0.84	Normal	High	No DM	5.41	5 or more	<2	4.5 or more	3 or more
2150	Female	32	95.3	1.62	36.31	Obese	105	198	92.6	11.5	1.7	163	36		96	65	4.53	4.81	0.77	High	High	No DM	0.29	<5	<2	4.5 or more	3 or more
2151	Female	53	67.9	1.53	29.01	OverWeight	97	216	92	4.5	0.7	133	21		100	70	6.33	4.71	0.42	High	Normal	No DM	5.52	5 or more	<2	4.5 or more	3 or more
2154	Male	37	116.6	1.75	38.07	Obese	130	173	96	12.3	1.8	91	35		139	94	2.6	4.54	0.34	High	Normal	No DM	2.98	<5	<2	4.5 or more	<3
2155	Female	48	69.6	1.51	30.52	Obese	85	175	95	5.8	0.9	84	38		95	80	2.21	4.49	0.57	Normal	Normal	No DM	3.47	<5	<2	<4.5	<3
2156	Male	40	81.4	1.71	27.84	OverWeight	93	194	90	10.8	1.6	149	28		120	70	5.32	4.75	0.77	Normal	High	No DM	4.41	<5	<2	4.5 or more	3 or more
2157	Female	46	94.5	1.61	36.46	Obese	109	211	94.1	13.5	2	137	35		120	80	3.91	4.73	0.25	High	Normal	No DM	3.6	<5	2 OR MORE	4.5 or more	3 or more
2158	Female	69	49.2	1.58	19.71	Normal Weight	69	228	92	20.5	3	129	41		140	100	3.15	4.69	0.58	Normal	Normal	No DM	10.86	5 or more	2 OR MORE	4.5 or more	3 or more
2159	Female	46	66	1.66	23.95	Normal Weight	88	204	87	14.8	2.1	65	44		120	80	1.48	4.32	0.18	Normal	Normal	No DM	3.6	<5	2 OR MORE	<4.5	<3
2160	Female	54	59.1	1.5	26.27	OverWeight	88	231	98	5.6	0.9	185	47	147	110	73	3.94	4.9	1	Normal	High	No DM	3.09	<5	<2	4.5 or more	3 or more
2161	Male	39	72.1	1.7	24.95	Normal Weight	89	172	95	16.1	2.4	63	38	121.4	105	70	1.66	4.35	0.7	Normal	Normal	No DM	3.27	<5	2 OR MORE	<4.5	<3
2162	Female	51	121.1	1.78	38.22	Obese	122	116	79.5	6.7	1	47	32	74.6	142	82	1.47	4.11	0.15	High	Normal	No DM	3.88	<5	<2	<4.5	<3
2163	Female	56	57	1.46	26.74	OverWeight	81	194	91	4.8	0.7	90	41	135	140	96	2.2	4.51	1.15	Normal	High	No DM	7.1	5 or more	<2	4.5 or more	<3
2164	Male	44	81.6	1.74	26.95	OverWeight	97	192	95	14.8	2.2	175	38	119	140	90	4.61	4.86	0.28	Normal	Normal	No DM	4.15	<5	2 OR MORE	4.5 or more	3 or more
2165	Male	46	115.8	1.79	36.14	Obese	122	154	82.4	13.8	2	88	38	98.4	120	70	2.32	4.44	1.29	High	High	No DM	2.39	<5	2 OR MORE	<4.5	<3
2166	Male	62	86.2	1.61	33.25	Obese	97	203	97.4	10.6	1.6	148	40	133.4	140	95	3.7	4.79	0.41	Normal	Normal	No DM	11.36	5 or more	<2	4.5 or more	3 or more
2167	Male	40	105.5	1.68	37.38	Obese	113	182	85	14.5	2.1	96	36		130	80	2.67	4.5	1.53	High	High	No DM	2.71	<5	2 OR MORE	4.5 or more	<3
2168	Male	37	88.1	1.85	25.74	OverWeight	103	169	89	17.1	2.5	93	35		110	80	2.66	4.51	0.38	High	Normal	No DM	1.78	<5	2 OR MORE	4.5 or more	<3
2169	Female	65	62.3	1.48	28.44	OverWeight	93	212	89	10.2	1.5	143	43		150	70	3.33	4.73	3.77	High	High	No DM	9.72	5 or more	<2	4.5 or more	3 or more
2170	Female	73	48.8	1.57	19.8	Normal Weight	73	265	85	14.8	2.1	98	37		190	100	2.65	4.51	0.88	Normal	High	No DM	9.55	5 or more	2 OR MORE	4.5 or more	<3
2171	Female	52	72.9	1.45	34.67	Obese	102	214	83.4	11.8	1.7	110	36		110	80	3.06	4.56	0.97	High	High	No DM	7.41	5 or more	<2	4.5 or more	3 or more
2172	Female	49	69.4	1.58	27.8	OverWeight	91	159	159	26	4.4	227	31		101	67	7.32	5.25	0.77	High	High	DM	4.86	<5	2 OR MORE	4.5 or more	3 or more
2173	Female	51	52.4	1.54	22.09	Normal Weight	80	220	96	9.4	1.4	123	33		120	70	3.73	4.69	0.38	Normal	Normal	No DM	8.25	5 or more	<2	4.5 or more	3 or more
2174	Male	52	76.8	1.67	27.54	OverWeight	96	219	78.5	12.6	1.8	124	46		130	70	2.7	4.59	1.7	Normal	High	No DM	4.49	<5	<2	4.5 or more	<3
2175	Male	55	77.5	1.71	26.5	OverWeight	93	270	77	12.5	1.7	291	46		120	85	6.33	5.01	0.52	Normal	Normal	No DM	7.11	5 or more	<2	4.5 or more	3 or more
2176	Male	31	126.8	1.86	36.65	Obese	127	306	94	15	2.2	730	25		130	70	29.2	5.57	1.77	High	High	No DM	7.21	5 or more	2 OR MORE	4.5 or more	3 or more
2177	Male	66	59.4	1.7	20.55	Normal Weight	81	182	260	5.7	1.3	114	36		110	80	3.17	5.15	0.75	Normal	Normal	DM	17.17	5 or more	<2	4.5 or more	3 or more
2178	Female	66	63.4	1.49	28.56	OverWeight	89	240	79	7.7	1.1	158	69	139.02	110	70	2.29	4.72	0.692	Normal	Normal	No DM	2.08	<5	<2	4.5 or more	<3
2179	Male	44	88.8	1.69	31.09	Obese	108	189.8	74.1	14.5	2	273.8	33	102.04	120	70	8.3	4.96	0.47	High	Normal	No DM	3.19	<5	2 OR MORE	4.5 or more	3 or more
2180	Female	51	71.3	1.56	29.3	OverWeight	91	198	91.8	19.4	2.8	52	44	143.76	130	84	1.18	4.24	0.36	High	Normal	No DM	4.02	<5	2 OR MORE	<4.5	<3
2181	Male	32	65	1.62	24.77	Normal Weight	86	171	96	14.2	2.1	163	33	105.24	140	108	4.94	4.83	0.94	Normal	High	No DM	3.32	<5	2 OR MORE	4.5 or more	3 or more
2182	Male	55	91.8	1.67	32.92	Obese	114	176	97	10.7	1.6	145	39	108.4	112	82	3.72	4.78	0.18	High	Normal	No DM	4.19	<5	<2	4.5 or more	3 or more
2183	Female	48	74.4	1.58	29.8	OverWeight	80	144	88	8.9	1.3	90	51	74.96	95	70	1.76	4.49	1	Normal	High	No DM	1.45	<5	<2	<4.5	<3
2184	Female	60	78.4	1.4	40	Obese	108	208.1	79.7	26.4	3.6	95	55	134.02	110	80	1.73	4.47	0.41	High	Normal	No DM	5.18	5 or more	2 OR MORE	<4.5	<3
2185	Male	52	118.9	1.65	43.67	Obese	142	224	111.7	9.7	1.5	61	41	170	130	82	1.49	4.41	0.29	High	Normal	No DM	5.69	5 or more	<2	<4.5	<3
2186	Female	70	62.1	1.37	33.09	Obese	96	263	93	19.7	2.9	231	33	183.54	130	90	7	4.99	6049	High	High	No DM	13.9	5 or more	2 OR MORE	4.5 or more	3 or more
2187	Male	74	69.9	1.66	25.37	OverWeight	99	212	99.9	11.1	1.7	149	41	141.7	170	89	3.63	4.8	0.562	High	Normal	No DM	21.1	5 or more	<2	4.5 or more	3 or more
2188	Female	58	64.1	1.45	30.49	Obese	84	265	98	13.6	2	127	47	192.12	122	80	2.7	4.71	1.03	Normal	High	No DM	6.23	5 or more	2 OR MORE	4.5 or more	<3
2189	Male	47	94	1.7	32.53	Obese	115	152	96	13.1	2	166	31	88.06	160	82	5.35	4.84	0.6	High	Normal	No DM	3.53	<5	2 OR MORE	4.5 or more	3 or more
2190	Male	52	80.9	1.64	30.08	Obese	101	225	94	8.9	1.3	203	32	152.26	130	90	6.34	4.93	0.95	High	High	No DM	9.15	5 or more	<2	4.5 or more	3 or more
2191	Male	48	100	1.69	35.01	Obese	123	221	98	13.6	2	164	39	148.76	130	90	4.21	4.84	0.11	High	Normal	No DM	5.95	5 or more	2 OR MORE	4.5 or more	3 or more
2192	Female	57	70.3	1.5	31.24	Obese	87	256	92	22	3.2	80	52	188.02	170	100	1.54	4.45	0.02	Normal	Normal	No DM	7.85	5 or more	2 OR MORE	<4.5	<3
2193	Female	38	70.7	1.69	24.75	Normal Weight	93	226	86	10.2	1.5	103	43	162.8	120	80	2.4	4.54	0.77	High	High	No DM	1.48	<5	<2	4.5 or more	<3
2194	Male	56	74.9	1.69	26.22	OverWeight	105	137	91.4	14.5	2.1	80	46	74.85	140	80	1.74	4.45	0.61	High	Normal	No DM	3.02	<5	2 OR MORE	<4.5	<3
2195	Male	43	80.2	1.68	28.42	OverWeight	95	257	96	13.6	2	106	53	183	120	80	2	4.61	1.17	Normal	High	No DM	4.87	<5	2 OR MORE	4.5 or more	<3
2196	Female	63	72.5	1.57	29.41	OverWeight	93	196	87	10.2	1.5	140	39	128.94	150	100	3.59	4.7	0.84	High	High	No DM	9.78	5 or more	<2	4.5 or more	3 or more
2197	Female	49	74.4	1.51	32.63	Obese	98	237	95	21.4	3.1	165	39	164.78	140	95	4.23	4.83	0.95	High	High	No DM	5.93	5 or more	2 OR MORE	4.5 or more	3 or more
2199	Male	49	78.7	1.9	21.8	Normal Weight	89	203	91	17.6	2.6	111	32	148.34	120	80	3.47	4.61	0.084	Normal	Normal	No DM	7.98	5 or more	2 OR MORE	4.5 or more	3 or more
2200	Female	42	54.8	1.54	23.11	Normal Weight	88	148	83	12.2	1.7	161	32	83.72	115	80	5.03	4.75	0.086	Normal	Normal	No DM	2.4	<5	<2	4.5 or more	3 or more
2201	Male	45	97.7	1.74	32.27	Obese	114	260	96	17.3	2.6	272	42	163.6	150	120	6.48	5.09	0	High	Normal	No DM	12.81	5 or more	2 OR MORE	4.5 or more	3 or more
2202	Female	44	76.2	1.67	27.32	OverWeight	100	193	88	13.6	2	80	54	123.18	120	80	1.48	4.43	0.059	High	Normal	No DM	1.67	<5	2 OR MORE	<4.5	<3
2203	Male	48	88.1	1.57	35.74	Obese	114	198	105	25.7	3.8	246	25	123.8	125	90	9.84	5.08	0.108	High	Normal	No DM	6.41	5 or more	2 OR MORE	4.5 or more	3 or more
2204	Female	51	66.6	1.65	24.46	Normal Weight	90	214	88	8.7	1.3	70	60	140	120	80	1.17	4.36	0.431	Normal	Normal	No DM	2.38	<5	<2	<4.5	<3
2205	Male	44	97.6	1.81	29.79	OverWeight	107	197	95	16	2.4	174	34	128.2	120	70	5.12	4.86	0.004	High	Normal	No DM	3.19	<5	2 OR MORE	4.5 or more	3 or more
2206	Female	56	78	1.58	31.24	Obese	102	177	89	15	2.2	242	31	97.6	120	70	7.81	4.99	0.008	High	Normal	No DM	11.38	5 or more	2 OR MORE	4.5 or more	3 or more
2207	Male	50	85.7	1.7	29.65	OverWeight	93	218	90.5	13.9	2	177	23	159.6	140	100	7.7	4.84	0.337	Normal	Normal	No DM	9.15	5 or more	2 OR MORE	4.5 or more	3 or more
2208	Female	51	70.5	1.57	28.6	OverWeight	85	220	80	12.6	1.8	64	51	156.2	120	80	1.25	4.27	0.003	Normal	Normal	No DM	3.64	<5	<2	<4.5	<3
2209	Male	46	133.4	1.76	43.07	Obese	134	210	94.6	29.6	4.3	249	32	128.2	140	80	7.78	5.03	0.005	High	Normal	No DM	11.42	5 or more	2 OR MORE	4.5 or more	3 or more
2210	Male	45	158	1.78	49.87	Obese	149	176	142.25	37.7	6	133	33	116.4	130	100	4.03	4.92	2778	High	High	DM	15.1	5 or more	2 OR MORE	4.5 or more	3 or more
2211	Male	50	70.4	1.68	24.94	Normal Weight	99	193	97	12.4	1.9	72	46	132.6	130	70	1.57	4.43	0.614	High	Normal	No DM	3.44	<5	<2	<4.5	<3
2212	Male	56	68.9	1.59	27.25	OverWeight	91	237	95	4.4	0.7	75	48	173.83	130	80	1.56	4.44	0.38	Normal	Normal	No DM	5.42	5 or more	<2	<4.5	<3
2214	Female	70	61.4	1.49	27.66	OverWeight	88	191	90	21.8	3.1	257	32	3.36	130	75	8.03	5.02	0.077	Normal	Normal	DM	14.18	5 or more	2 OR MORE	4.5 or more	3 or more
2215	Female	38	56.7	1.5	25.2	OverWeight	93	217	93.1	15	2.2	151	43	143.8	115	85	3.51	4.78	0.007	High	Normal	No DM	1.38	<5	2 OR MORE	4.5 or more	3 or more
2216	Male	56	70.2	1.6	27.42	OverWeight	94	230	91	12.5	1.8	292	30	141.62	150	100	9.73	5.09	0.846	Normal	High	No DM	12.04	5 or more	<2	4.5 or more	3 or more
2217	Male	50	95.7	1.67	34.31	Obese	114	292	82.7	7.8	1.1	254	60	180.82	150	110	4.23	4.98	0.007	High	Normal	No DM	5.64	5 or more	<2	4.5 or more	3 or more
2218	Male	53	82.3	1.72	27.82	OverWeight	98	176	89	25.4	3.6	148	31	115.4	98	70	4.77	4.74	0.57	High	Normal	No DM	4.87	<5	2 OR MORE	4.5 or more	3 or more
2219	Male	48	106	1.84	31.31	Obese	113	334	165.5	12.6	2.2	973	25		120	80	38.92	5.99	2.07	High	High	DM	11	5 or more	2 OR MORE	4.5 or more	3 or more
2220	Male	50	76.6	1.71	26.2	OverWeight	93	146	75.2	6.8	1	43	31	106.85	140	90	1.39	4.04	0.86	Normal	High	No DM	3.7	<5	<2	<4.5	<3
2222	Female	68	78.3	1.53	33.45	Obese	99	256	62.5	7.6	1	348	36	149.98	118	79	9.67	4.99	1.75	High	High	No DM	4.42	<5	<2	4.5 or more	3 or more
2223	Male	39	97.1	1.74	32.07	Obese	105	233	98	13.1	2	483	31		140	110	15.58	5.38	1.63	High	High	No DM	5.49	5 or more	2 OR MORE	4.5 or more	3 or more
2224	Male	39	105.4	1.75	34.42	Obese	104	185	98	13.8	2.1	189	34	112.98	110	65	5.56	4.91	1	High	High	No DM	2.51	<5	2 OR MORE	4.5 or more	3 or more
2225	Female	47	83.6	1.59	33.07	Obese	104	250	143	20.4	3.4	175	30	185.06	120	80	5.83	5.06	0.83	High	High	DM	8.47	5 or more	2 OR MORE	4.5 or more	3 or more
2226	Male	37	86.4	1.79	26.97	OverWeight	96	275	82	18.3	2.6	142	46	200.98	120	80	3.09	4.68	0.88	Normal	High	No DM	3.52	<5	2 OR MORE	4.5 or more	3 or more
2227	Female	51	51.7	1.5	22.98	Normal Weight	81.5	224	72.7	11.4	1.6	152	27	166.56	110	70	5.63	4.66	0.001	Normal	Normal	No DM	4.92	<5	<2	4.5 or more	3 or more
2228	Female	43	71.4	1.67	25.6	OverWeight	88	248	97	12.6	1.9	79	54	177.72	120	80	1.46	4.47	0.37	Normal	Normal	No DM	1.92	<5	<2	<4.5	<3
2229	Male	51	72.9	1.61	28.12	OverWeight	100	302	98	13.8	2.1	246	34	218.72	120	80	7.24	5.05	0.14	High	Normal	No DM	13.76	5 or more	2 OR MORE	4.5 or more	3 or more
2230	Male	44	77.5	1.85	22.64	Normal Weight	94	197	93	10.1	1.5	160	38	127	110	80	4.21	4.8	0.028	Normal	Normal	No DM	2.48	<5	<2	4.5 or more	3 or more
